# Supplementary material for: Noncanonical formation of SNX5 gene-derived circular RNA regulates cancer growth
Source: Cell Death Dis. 2024 Aug 18;15(8):599. doi: 10.1038/s41419-024-06980-4 (PMC11330969; doi:10.1038/s41419-024-06980-4)
Supplement: Supplementary file 2 — Supplemental Table S2 [file 41419_2024_6980_MOESM2_ESM.xlsx]

## Sheet: 工作表1
Protein accession no.		Protein name	Gene name	No. of amino acids	M.W. (kDa)	calc. pI	Mascot score	Sequence coverage (%)	No. of unique peptides	No. of total peptides	No. of matched spectra	shSNX5/Ctrl
												ratio	No. of spectra	variability (%)
P62714	PP2AB_HUMAN	Serine/threonine-protein phosphatase 2A catalytic subunit beta isoform	PPP2CB	309	35.5523	5.42725	1286.03	73.14	2	14	41	1.00695	2	54.8659
Q96IX5	ATPMD_HUMAN	ATP synthase membrane subunit DAPIT, mitochondrial	ATP5MD	58	6.45337	9.75928	85.0303	44.83	2	2	2	0.885988	2	17.7577
P11234	RALB_HUMAN	Ras-related protein Ral-B	RALB	206	23.3939	6.62451	714.401	44.66	2	7	17	0.60874	2	77.2147
Q8TDQ7	GNPI2_HUMAN	Glucosamine-6-phosphate isomerase 2	GNPDA2	276	31.0646	6.94678	633.194	41.3	2	7	19	0.703918	2	137.769
Q8NHZ8	CDC26_HUMAN	Anaphase-promoting complex subunit CDC26	CDC26	85	9.77103	6.81494	130.68	41.18	2	2	2	1.50811	2	89.5526
Q96E39	RMXL1_HUMAN	RNA binding motif protein, X-linked-like-1	RBMXL1	390	42.1162	9.89111	1638.51	34.62	2	14	58	0.835565	2	12.9079
Q53QV2	LBH_HUMAN	Protein LBH	LBH	105	12.2087	4.41162	83.5903	34.29	2	2	2	0.392613	2	40.9581
P56181	NDUV3_HUMAN	NADH dehydrogenase [ubiquinone] flavoprotein 3, mitochondrial	NDUFV3	108	11.9331	9.70068	116.057	34.26	2	2	2	1.21474	2	2.57905
O95166	GBRAP_HUMAN	Gamma-aminobutyric acid receptor-associated protein	GABARAP	117	13.9093	8.79248	137.807	33.33	2	3	4	0.943753	2	12.6953
Q9NZN3	EHD3_HUMAN	EH domain-containing protein 3	EHD3	535	60.8487	6.56592	1281.31	32.71	2	15	44	0.681556	2	9.21748
Q9BUK0	CHCH7_HUMAN	Coiled-coil-helix-coiled-coil-helix domain-containing protein 7	CHCHD7	85	10.0889	8.82178	66.8502	31.76	2	2	2	0.934418	2	25.8238
Q9NSA3	CNBP1_HUMAN	Beta-catenin-interacting protein 1	CTNNBIP1	81	9.16454	5.41455	52.8603	30.86	2	2	2	1.14379	2	2.18158
P33240	CSTF2_HUMAN	Cleavage stimulation factor subunit 2	CSTF2	577	60.9205	6.82959	523.756	27.38	2	10	16	0.733229	2	4.48705
Q9Y4E1	WAC2C_HUMAN	WASH complex subunit 2C	WASHC2C	1320	144.824	4.79248	1340.98	27.27	2	22	40	1.05827	2	0.965992
Q9Y3E2	BOLA1_HUMAN	BolA-like protein 1	BOLA1	137	14.2805	7.95752	138.858	27.01	2	2	2	1.09521	2	11.973
P49674	KC1E_HUMAN	Casein kinase I isoform epsilon	CSNK1E	416	47.2852	9.65674	434.618	26.92	2	9	13	1.05184	2	3.60617
Q9Y605	MOFA1_HUMAN	MORF4 family-associated protein 1	MRFAP1	127	14.6404	4.70361	84.0854	26.77	2	2	2	1.41286	2	30.5517
Q6EEV4	GL1AD_HUMAN	DNA-directed RNA polymerase II subunit GRINL1A, isoforms 4/5	POLR2M	148	15.1217	8.36768	211.581	26.35	2	2	5	0.949854	2	19.4522
Q9BPZ3	PAIP2_HUMAN	Polyadenylate-binding protein-interacting protein 2	PAIP2	127	14.9749	4.11963	150.505	25.98	2	2	3	1.34438	2	9.84307
Q96NB1	FOPNL_HUMAN	LisH domain-containing protein FOPNL	FOPNL	174	19.7655	7.15186	62.5302	24.71	2	2	2	0.780427	2	26.8368
O75971	SNPC5_HUMAN	snRNA-activating protein complex subunit 5	SNAPC5	98	11.3215	4.57666	65.5503	24.49	2	2	2	1.04835	2	5.97997
Q6IPR1	ETFR1_HUMAN	Electron transfer flavoprotein regulatory factor 1	ETFRF1	90	10.8569	9.92041	98.0205	24.44	2	2	2	0.882277	2	2.72403
P62877	RBX1_HUMAN	E3 ubiquitin-protein ligase RBX1	RBX1	108	12.2657	6.96143	276.331	24.07	2	2	7	0.734818	2	43.4905
Q9NP84	TNR12_HUMAN	Tumor necrosis factor receptor superfamily member 12A	TNFRSF12A	129	13.9022	8.95361	144.718	23.26	2	2	3	1.14833	2	5.46623
P01889	HLAB_HUMAN	HLA class I histocompatibility antigen, B alpha chain	HLA-B	362	40.435	5.84619	249.166	22.93	2	6	7	1.11547	2	36.2779
O00506	STK25_HUMAN	Serine/threonine-protein kinase 25	STK25	426	48.0818	6.7417	519.627	22.77	2	8	18	0.927365	2	9.61544
Q5JS54	PSMG4_HUMAN	Proteasome assembly chaperone 4	PSMG4	123	13.766	6.52197	99.3938	22.76	2	2	2	0.541935	2	59.2601
Q9Y3C0	WASC3_HUMAN	WASH complex subunit 3	WASHC3	194	21.1596	4.4624	119.521	22.16	2	2	2	0.940808	2	5.34035
Q86Y39	NDUAB_HUMAN	NADH dehydrogenase [ubiquinone] 1 alpha subcomplex subunit 11	NDUFA11	141	14.8425	8.71924	49.2002	21.99	2	2	2	1.1176	2	8.27165
Q9ULX9	MAFF_HUMAN	Transcription factor MafF	MAFF	164	17.7494	9.80322	146.51	21.95	2	2	2	1.11878	2	22.4284
O96033	MOC2A_HUMAN	Molybdopterin synthase sulfur carrier subunit	MOCS2	88	9.74921	4.71631	98.917	21.59	2	2	4	1.10262	2	18.0592
P62699	YPEL5_HUMAN	Protein yippee-like 5	YPEL5	121	13.8328	7.31299	91.5703	21.49	2	2	2	0.838671	2	14.7406
Q6QNY1	BL1S2_HUMAN	Biogenesis of lysosome-related organelles complex 1 subunit 2	BLOC1S2	142	15.9511	4.85596	107.851	21.13	2	2	3	2.08121	2	70.3057
O75828	CBR3_HUMAN	Carbonyl reductase [NADPH] 3	CBR3	277	30.8307	6.17627	299.101	20.58	2	4	7	1.31552	2	19.3175
P27482	CALL3_HUMAN	Calmodulin-like protein 3	CALML3	149	16.88	4.42432	97.9453	20.13	2	3	3	0.580944	2	3.69828
Q9NUS5	AP5S1_HUMAN	AP-5 complex subunit sigma-1	AP5S1	200	22.5079	6.87354	54.7803	19.5	2	2	2	0.973699	2	12.4554
Q15041	AR6P1_HUMAN	ADP-ribosylation factor-like protein 6-interacting protein 1	ARL6IP1	203	23.3474	9.31982	286.744	18.72	2	2	8	0.99736	2	14.6984
Q9Y3B1	PLD3B_HUMAN	PRELI domain containing protein 3B	PRELID3B	194	21.481	6.72705	56.9702	18.56	2	2	2	1.10629	2	1.94158
O43805	SSNA1_HUMAN	Sjoegren syndrome nuclear autoantigen 1	SSNA1	119	13.5879	5.37646	112.904	18.49	2	2	2	0.970845	2	11.0192
O14519	CDKA1_HUMAN	Cyclin-dependent kinase 2-associated protein 1	CDK2AP1	115	12.3573	9.37842	82.0168	18.26	2	2	3	1.06609	2	3.41305
Q9NRH1	YAE1_HUMAN	Protein YAE1 homolog	YAE1	226	25.2835	5.59229	101.6	18.14	2	2	2	1.01419	2	21.7033
Q8N0T1	RBIS_HUMAN	Ribosomal biogenesis factor	RBIS	100	11.4493	10.4624	73.1238	18	2	2	2	0.832209	2	0.723708
Q9NSP4	CENPM_HUMAN	Centromere protein M	CENPM	180	19.7244	7.1958	98.4903	17.78	2	2	2	0.69669	2	1.75566
Q86V88	MGDP1_HUMAN	Magnesium-dependent phosphatase 1	MDP1	176	20.0963	6.39209	165.679	17.61	2	2	3	1.37364	2	63.239
P17568	NDUB7_HUMAN	NADH dehydrogenase [ubiquinone] 1 beta subcomplex subunit 7	NDUFB7	137	16.3913	8.92432	55.309	17.52	2	2	2	0.965363	2	9.14114
O95563	MPC2_HUMAN	Mitochondrial pyruvate carrier 2	MPC2	127	14.2696	10.4331	108.874	17.32	2	2	2	0.846298	2	5.81601
Q9GZP9	DERL2_HUMAN	Derlin-2	DERL2	239	27.5493	7.28369	114.967	17.15	2	2	3	1.3139	2	40.285
Q86X83	COMD2_HUMAN	COMM domain-containing protein 2	COMMD2	199	22.7311	6.72705	106.97	17.09	2	2	2	1.13961	2	41.1908
O43674	NDUB5_HUMAN	NADH dehydrogenase [ubiquinone] 1 beta subcomplex subunit 5, mitochondrial	NDUFB5	189	21.7366	9.62744	86.5441	16.93	2	2	2	1.06089	2	38.4039
Q16854	DGUOK_HUMAN	Deoxyguanosine kinase, mitochondrial	DGUOK	277	32.0356	8.66064	65.4302	16.61	2	2	2	1.06362	2	6.71613
P57729	RAB38_HUMAN	Ras-related protein Rab-38	RAB38	211	23.697	7.76709	120.906	16.59	2	3	3	1.04414	2	8.21811
Q16527	CSRP2_HUMAN	Cysteine and glycine-rich protein 2	CSRP2	193	20.9399	8.6167	73.7102	16.58	2	2	2	0.998996	2	8.1661
Q8WVK7	SKA2_HUMAN	Spindle and kinetochore-associated protein 2	SKA2	121	14.1793	7.32764	89.6521	16.53	2	2	2	1.00771	2	2.48188
Q6NW29	RWDD4_HUMAN	RWD domain-containing protein 4	RWDD4	188	21.2376	5.31299	101.133	16.49	2	2	3	0.709056	2	82.0398
P47224	MSS4_HUMAN	Guanine nucleotide exchange factor MSS4	RABIF	123	13.8298	5.51611	86.3905	16.26	2	2	2	0.942031	2	1.1608
Q16626	MEA1_HUMAN	Male-enhanced antigen 1	MEA1	185	19.8924	4.22119	200.562	16.22	2	2	3	1.05713	2	2.92014
P16035	TIMP2_HUMAN	Metalloproteinase inhibitor 2	TIMP2	220	24.3831	7.48877	75.7802	15.91	2	2	2	0.972512	2	11.3848
P62341	SELT_HUMAN	Thioredoxin reductase-like selenoprotein T	SELENOT	195	22.3103	8.60205	63.3303	15.9	2	2	2	1.21117	2	8.93269
Q9NX18	SDHF2_HUMAN	Succinate dehydrogenase assembly factor 2, mitochondrial	SDHAF2	166	19.587	6.80029	153.734	15.66	2	2	2	1.13269	2	58.1964
Q8WV92	MITD1_HUMAN	MIT domain-containing protein 1	MITD1	249	29.296	8.00146	146.091	15.66	2	2	3	1.04162	2	34.1709
Q9NYM9	BET1L_HUMAN	BET1-like protein	BET1L	111	12.3802	8.1626	100.837	15.32	2	2	2	0.856498	2	3.12406
Q9H4M3	FBX44_HUMAN	F-box only protein 44	FBXO44	255	29.7278	5.8208	106.049	15.29	2	2	2	0.870367	2	53.1461
Q8TBQ9	KISHA_HUMAN	Protein kish-A	TMEM167A	72	8.05433	8.95361	83.7388	15.28	2	2	2	0.991651	2	9.68772
Q9P0R6	GSKIP_HUMAN	GSK3B-interacting protein	GSKIP	139	15.6384	4.4751	105.501	15.11	2	2	2	0.984178	2	9.60752
Q6STE5	SMRD3_HUMAN	SWI/SNF-related matrix-associated actin-dependent regulator of chromatin subfamily D member 3	SMARCD3	483	54.9814	9.34912	238.022	14.91	2	5	6	0.790851	2	43.2161
Q9BUE0	MED18_HUMAN	Mediator of RNA polymerase II transcription subunit 18	MED18	208	23.6469	6.53662	103.11	14.9	2	2	2	1.19518	2	19.3809
O95147	DUS14_HUMAN	Dual specificity protein phosphatase 14	DUSP14	198	22.2405	9.56885	93.0307	14.65	2	2	2	1.23939	2	3.13929
P61927	RL37_HUMAN	60S ribosomal protein L37	RPL37	97	11.0709	11.7368	92.0141	14.43	2	2	2	1.10486	2	155.937
Q9BSH5	HDHD3_HUMAN	Haloacid dehalogenase-like hydrolase domain-containing protein 3	HDHD3	251	27.9824	6.7124	102.18	14.34	2	2	2	0.7249	2	35.5356
Q96EY5	MB12A_HUMAN	Multivesicular body subunit 12A	MVB12A	273	28.7647	8.90967	142.26	14.29	2	2	2	1.08817	2	39.509
Q9P0M6	H2AW_HUMAN	Core histone macro-H2A.2	H2AFY2	372	40.0334	9.68604	707.309	13.98	2	4	23	0.775688	2	16.0497
O43766	LIAS_HUMAN	Lipoyl synthase, mitochondrial	LIAS	372	41.8844	8.5874	86.68	13.98	2	2	2	1.0409	2	4.17432
P53801	PTTG_HUMAN	Pituitary tumor-transforming gene 1 protein-interacting protein	PTTG1IP	180	20.3102	8.79248	54.53	13.89	2	2	2	1.02072	2	3.63448
Q9H3Q1	BORG4_HUMAN	Cdc42 effector protein 4	CDC42EP4	356	37.9566	5.18604	160.267	13.48	2	2	3	1.09874	2	20.7078
Q9Y5J5	PHLA3_HUMAN	Pleckstrin homology-like domain family A member 3	PHLDA3	127	13.8824	9.67139	84.8507	13.39	2	2	2	0.897395	2	34.1933
Q96E22	NGBR_HUMAN	Dehydrodolichyl diphosphate synthase complex subunit NUS1	NUS1	293	33.203	8.47021	74.39	13.31	2	2	2	0.971597	2	20.7576
Q6P2C8	MED27_HUMAN	Mediator of RNA polymerase II transcription subunit 27	MED27	311	35.4093	9.30518	121.464	13.18	2	2	2	0.975626	2	31.6876
Q96EL2	RT24_HUMAN	28S ribosomal protein S24, mitochondrial	MRPS24	167	19.0029	9.37842	196.758	13.17	2	2	2	0.525004	2	22.7123
Q6P1K2	PMF1_HUMAN	Polyamine-modulated factor 1	PMF1	205	23.3248	5.49072	170.764	13.17	2	2	2	0.871965	2	7.00373
Q96A73	P33MX_HUMAN	Putative monooxygenase p33MONOX	KIAA1191	305	33.226	9.39307	110.71	13.11	2	2	2	0.995096	2	29.3748
Q92876	KLK6_HUMAN	Kallikrein-6	KLK6	244	26.8384	7.44482	118.357	13.11	2	2	2	0.537349	2	3.85529
Q9H6H4	REEP4_HUMAN	Receptor expression-enhancing protein 4	REEP4	257	29.3763	9.72998	117.087	12.84	2	2	2	1.40301	2	25.6294
O60830	TI17B_HUMAN	Mitochondrial import inner membrane translocase subunit Tim17-B	TIMM17B	172	18.2613	9.02686	60.9515	12.79	2	2	2	0.857682	2	26.7195
Q13555	KCC2G_HUMAN	Calcium/calmodulin-dependent protein kinase type II subunit gamma	CAMK2G	558	62.5677	7.82568	162.507	12.72	2	5	7	1.01213	2	15.2726
Q08117	TLE5_HUMAN	TLE family member 5	TLE5	197	21.956	6.3667	63.5802	12.69	2	2	2	0.872547	2	14.7636
O15182	CETN3_HUMAN	Centrin-3	CETN3	167	19.5379	4.7417	126.919	12.57	2	2	2	0.900139	2	7.42553
Q15125	EBP_HUMAN	3-beta-hydroxysteroid-Delta(8),Delta(7)-isomerase	EBP	230	26.3358	7.89893	132.917	12.17	2	2	4	0.756609	2	9.33693
P23511	NFYA_HUMAN	Nuclear transcription factor Y subunit alpha	NFYA	347	36.8539	8.93896	113.78	12.1	2	2	2	0.880439	2	0.242661
Q8IWP9	CC28A_HUMAN	Coiled-coil domain-containing protein 28A	CCDC28A	274	30.3477	9.24658	76.3552	12.04	2	2	2	1.2087	2	12.5096
Q9H4A5	GLP3L_HUMAN	Golgi phosphoprotein 3-like	GOLPH3L	285	32.747	5.8335	168.918	11.93	2	3	4	0.806294	2	4.57559
Q86T03	PP4P1_HUMAN	Type 1 phosphatidylinositol 4,5-bisphosphate 4-phosphatase	PIP4P1	277	29.4499	8.90967	140.224	11.91	2	2	3	1.31693	2	39.4074
Q32NC0	CR021_HUMAN	UPF0711 protein C18orf21	C18orf21	220	24.811	10.2573	114.549	11.82	2	2	2	1.18906	2	1.90177
Q9BUH6	PAXX_HUMAN	Protein PAXX	PAXX	204	21.626	5.47803	127.627	11.76	2	2	2	0.79589	2	34.753
Q8N128	F177A_HUMAN	Protein FAM177A1	FAM177A1	213	23.7424	4.44971	112.192	11.74	2	2	2	0.965667	2	6.92029
Q9H8W3	F204A_HUMAN	Protein FAM204A	FAM204A	233	27.0046	7.91357	102.817	11.59	2	2	2	1.43994	2	6.51519
Q8WUZ0	BCL7C_HUMAN	B-cell CLL/lymphoma 7 protein family member C	BCL7C	217	23.4539	5.19873	70.4227	11.52	2	3	3	1.01555	2	51.5134
P13716	HEM2_HUMAN	Delta-aminolevulinic acid dehydratase	ALAD	330	36.2714	6.78564	90.4402	11.52	2	2	2	0.887812	2	28.7035
Q9NVM6	DJC17_HUMAN	DnaJ homolog subfamily C member 17	DNAJC17	304	34.6661	8.52881	236.727	11.51	2	2	3	1.19532	2	6.45662
Q15528	MED22_HUMAN	Mediator of RNA polymerase II transcription subunit 22	MED22	200	22.207	4.67822	105.685	11.5	2	2	2	0.888691	2	32.9615
Q9UJ68	MSRA_HUMAN	Mitochondrial peptide methionine sulfoxide reductase	MSRA	235	26.1157	8.08936	98.3271	11.49	2	2	2	1.03441	2	19.1856
Q9UM13	APC10_HUMAN	Anaphase-promoting complex subunit 10	ANAPC10	185	21.2387	9.05615	96.4657	11.35	2	2	2	1.02252	2	14.1366
Q9H0F7	ARL6_HUMAN	ADP-ribosylation factor-like protein 6	ARL6	186	21.0842	8.54346	87.7505	11.29	2	2	2	1.02586	2	15.4274
P20827	EFNA1_HUMAN	Ephrin-A1	EFNA1	205	23.7719	6.82959	74.3696	11.22	2	2	2	1.04453	2	4.97391
Q9BTT6	LRRC1_HUMAN	Leucine-rich repeat-containing protein 1	LRRC1	524	59.2049	5.021	173.933	11.07	2	4	5	0.916382	2	8.56092
Q13445	TMED1_HUMAN	Transmembrane emp24 domain-containing protein 1	TMED1	227	25.1897	4.4751	81.3205	11.01	2	2	2	0.970069	2	0.0106574
Q96B36	AKTS1_HUMAN	Proline-rich AKT1 substrate 1	AKT1S1	256	27.3665	4.75439	145.026	10.94	2	2	4	0.79386	2	6.12346
P40425	PBX2_HUMAN	Pre-B-cell leukemia transcription factor 2	PBX2	430	45.8525	7.56201	131.1	10.93	2	2	2	1.02814	2	21.529
Q9H875	PKRI1_HUMAN	PRKR-interacting protein 1	PRKRIP1	184	20.9839	9.78857	64.9101	10.87	2	2	2	0.755721	2	2.64285
Q6PI78	TMM65_HUMAN	Transmembrane protein 65	TMEM65	240	25.4814	8.60205	70.3693	10.83	2	2	2	0.660352	2	1.85314
Q14161	GIT2_HUMAN	ARF GTPase-activating protein GIT2	GIT2	759	84.4902	7.2251	310.566	10.8	2	6	9	1.2577	2	13.0319
Q03405	UPAR_HUMAN	Urokinase plasminogen activator surface receptor	PLAUR	335	36.9533	6.65381	80.8602	10.75	2	2	2	1.50893	2	12.6546
Q9UKK6	NXT1_HUMAN	NTF2-related export protein 1	NXT1	140	15.8366	5.03369	55.1769	10.71	2	2	2	1.20589	2	4.13787
Q13901	C1D_HUMAN	Nuclear nucleic acid-binding protein C1D	C1D	141	16.0093	9.02686	64.3991	10.64	2	2	2	0.928516	2	50.6867
Q96BZ8	LENG1_HUMAN	Leukocyte receptor cluster member 1	LENG1	264	30.5109	9.68604	101.21	10.61	2	2	2	0.939647	2	27.9306
Q9NRN9	METL5_HUMAN	Methyltransferase-like protein 5	METTL5	209	23.7041	6.68311	67.9512	10.53	2	2	2	0.997378	2	13.6407
Q8IUX1	T126B_HUMAN	Complex I assembly factor TMEM126B, mitochondrial	TMEM126B	230	25.9264	8.80713	90.6924	10.43	2	2	2	0.763735	2	39.9657
Q8NG11	TSN14_HUMAN	Tetraspanin-14	TSPAN14	270	30.6706	6.84424	87.1103	10.37	2	2	2	1.09717	2	32.2924
O15121	DEGS1_HUMAN	Sphingolipid delta(4)-desaturase DES1	DEGS1	323	37.8412	7.45947	132.037	10.22	2	2	3	1.0488	2	6.60369
P45984	MK09_HUMAN	Mitogen-activated protein kinase 9	MAPK9	424	48.1081	5.63037	93.1105	10.14	2	3	3	0.815558	2	27.188
Q9BVV7	TIM21_HUMAN	Mitochondrial import inner membrane translocase subunit Tim21	TIMM21	248	28.1848	9.70068	90.7102	10.08	2	2	2	0.74401	2	11.1946
Q07352	TISB_HUMAN	mRNA decay activator protein ZFP36L1	ZFP36L1	338	36.2908	7.95752	144.331	10.06	2	3	6	1.14188	2	5.26631
Q9NZ43	USE1_HUMAN	Vesicle transport protein USE1	USE1	259	29.3525	9.0708	92.5503	10.04	2	2	2	0.784104	2	17.1556
P14316	IRF2_HUMAN	Interferon regulatory factor 2	IRF2	349	39.3298	7.51807	78.1403	10.03	2	2	2	1.08875	2	41.684
Q6N063	OGFD2_HUMAN	2-oxoglutarate and iron-dependent oxygenase domain-containing protein 2	OGFOD2	350	38.9715	5.68115	53.1403	10	2	2	2	1.5798	2	71.3583
Q9NP64	NO40_HUMAN	Nucleolar protein of 40 kDa	ZCCHC17	241	27.5522	9.70068	49.4205	9.96	2	2	2	0.817911	2	45.3133
Q53H80	AKIR2_HUMAN	Akirin-2	AKIRIN2	203	22.4813	8.73389	52.2494	9.85	2	2	2	0.932568	2	1.05684
P24385	CCND1_HUMAN	G1/S-specific cyclin-D1	CCND1	295	33.7069	5.021	55.7902	9.83	2	2	2	1.31611	2	28.9796
Q9BRP0	OVOL2_HUMAN	Transcription factor Ovo-like 2	OVOL2	275	30.4191	8.74854	67.5334	9.82	2	2	2	1.12328	2	28.8757
Q8N0U8	VKORL_HUMAN	Vitamin K epoxide reductase complex subunit 1-like protein 1	VKORC1L1	176	19.8227	9.12939	60.8036	9.66	2	2	2	1.08079	2	1.82957
Q9Y619	ORNT1_HUMAN	Mitochondrial ornithine transporter 1	SLC25A15	301	32.7147	9.12939	160.961	9.63	2	2	4	1.19014	2	1.99937
Q8N490	PNKD_HUMAN	Probable hydrolase PNKD	PNKD	385	42.849	9.08545	135.667	9.61	2	2	2	0.639794	2	25.72
O43286	B4GT5_HUMAN	Beta-1,4-galactosyltransferase 5	B4GALT5	388	45.0897	8.14795	123.23	9.54	2	2	2	1.75742	2	11.6648
Q6PL24	TMED8_HUMAN	Protein TMED8	TMED8	325	35.7184	4.7417	83.6039	9.54	2	2	2	1.0587	2	34.196
Q6KB66	K2C80_HUMAN	Keratin, type II cytoskeletal 80	KRT80	452	50.4938	5.66846	1120.39	9.51	2	3	33	0.718435	2	11.3159
O60725	ICMT_HUMAN	Protein-S-isoprenylcysteine O-methyltransferase	ICMT	284	31.9174	7.95752	130.758	9.51	2	2	4	0.779705	2	20.4094
Q99836	MYD88_HUMAN	Myeloid differentiation primary response protein MyD88	MYD88	296	33.212	6.15088	90.9269	9.46	2	2	2	0.798049	2	3.21905
Q9UKI2	BORG2_HUMAN	Cdc42 effector protein 3	CDC42EP3	254	27.6608	5.78271	99.2436	9.45	2	2	2	0.980707	2	5.65107
O43759	SNG1_HUMAN	Synaptogyrin-1	SYNGR1	233	25.4393	4.67822	148.858	9.44	2	2	2	0.960744	2	24.6777
Q12800	TFCP2_HUMAN	Alpha-globin transcription factor CP2	TFCP2	502	57.2197	5.79541	249.121	9.36	2	3	5	1.01721	2	16.061
Q16560	U1SBP_HUMAN	U11/U12 small nuclear ribonucleoprotein 35 kDa protein	SNRNP35	246	29.4324	9.86182	120.715	9.35	2	2	2	0.960059	2	18.8559
Q9Y294	ASF1A_HUMAN	Histone chaperone ASF1A	ASF1A	204	22.9541	4.41162	89.4176	9.31	2	2	4	1.18488	2	4.83606
Q96K19	RN170_HUMAN	E3 ubiquitin-protein ligase RNF170	RNF170	258	29.7952	5.57959	82.1366	9.3	2	2	2	1.05905	2	3.02305
Q8NAX2	KDF1_HUMAN	Keratinocyte differentiation factor 1	KDF1	398	43.6141	6.53662	74.6302	9.3	2	2	2	0.920343	2	21.4828
Q9NPE2	NGRN_HUMAN	Neugrin	NGRN	291	32.3877	9.1001	103.591	9.28	2	2	2	1.09446	2	22.7257
Q8WW59	SPRY4_HUMAN	SPRY domain-containing protein 4	SPRYD4	207	23.114	6.93213	86.5562	9.18	2	2	2	0.813543	2	1.96841
Q8WY22	BRI3B_HUMAN	BRI3-binding protein	BRI3BP	251	27.8178	9.43701	81.7103	9.16	2	2	2	0.896496	2	34.8109
Q8N3Z3	GTPB8_HUMAN	GTP-binding protein 8	GTPBP8	284	32.1261	9.42236	72.4903	9.15	2	2	2	0.725477	2	44.8947
Q5SW96	ARH_HUMAN	Low density lipoprotein receptor adapter protein 1	LDLRAP1	308	33.8642	6.69775	71.3084	9.09	2	2	2	1.16515	2	23.8211
O75063	XYLK_HUMAN	Glycosaminoglycan xylosylkinase	FAM20B	409	46.4028	6.87354	71.5403	9.05	2	2	2	0.808751	2	1.4918
Q9NZE8	RM35_HUMAN	39S ribosomal protein L35, mitochondrial	MRPL35	188	21.5008	11.2974	109.82	9.04	2	2	2	1.04243	2	2.94985
Q8NE22	SETD9_HUMAN	SET domain-containing protein 9	SETD9	299	34.0736	8.76318	111.35	9.03	2	2	2	0.897277	2	30.9748
P0DPD7	EFMT4_HUMAN	EEF1A lysine methyltransferase 4	EEF1AKMT4	255	28.288	6.04932	74.8472	9.02	2	2	2	1.34552	2	43.1855
Q9UK53	ING1_HUMAN	Inhibitor of growth protein 1	ING1	422	46.7082	9.05615	146.874	9	2	2	2	1.06711	2	20.1996
Q99720	SGMR1_HUMAN	Sigma non-opioid intracellular receptor 1	SIGMAR1	223	25.1118	5.96045	95.2206	8.97	2	2	3	1.09279	2	10.6077
Q6AI12	ANR40_HUMAN	Ankyrin repeat domain-containing protein 40	ANKRD40	368	41.0627	4.97021	72.7305	8.97	2	2	2	1.26581	2	42.5246
Q969Z3	MARC2_HUMAN	Mitochondrial amidoxime reducing component 2	2020-03-02	335	37.9987	9.15869	96.6632	8.96	2	2	2	0.834957	2	6.3846
Q9UEE5	ST17A_HUMAN	Serine/threonine-protein kinase 17A	STK17A	414	46.5286	5.14795	95.1074	8.94	2	2	2	0.998562	2	13.3694
Q70Z53	F10C1_HUMAN	Protein FRA10AC1	FRA10AC1	315	37.5247	8.104	86.53	8.89	2	2	2	1.04299	2	41.1508
O96011	PX11B_HUMAN	Peroxisomal membrane protein 11B	PEX11B	259	28.4132	9.84717	91.7802	8.88	2	2	2	0.911655	2	1.86198
Q16533	SNPC1_HUMAN	snRNA-activating protein complex subunit 1	SNAPC1	368	42.9672	9.51025	83.3205	8.7	2	2	2	1.13243	2	29.1339
Q9Y255	PRLD1_HUMAN	PRELI domain-containing protein 1, mitochondrial	PRELID1	219	25.165	9.53955	114.013	8.68	2	2	4	1.0219	2	13.1184
Q9BV68	RN126_HUMAN	E3 ubiquitin-protein ligase RNF126	RNF126	311	33.8403	5.46533	103.245	8.68	2	2	3	1.01587	2	1.47547
Q9NZJ6	COQ3_HUMAN	Ubiquinone biosynthesis O-methyltransferase, mitochondrial	COQ3	369	41.028	7.41553	122.5	8.67	2	2	2	0.956944	2	33.6468
Q9H1Z4	WDR13_HUMAN	WD repeat-containing protein 13	WDR13	485	53.6622	9.14404	92.0602	8.66	2	2	2	0.815247	2	21.9984
A0A2Z4LIS9	FXO3B_HUMAN	Forkhead box protein O3B	FOXO3B	290	29.8817	4.90674	107.977	8.62	2	2	2	0.988061	2	16.9922
Q6SPF0	SAMD1_HUMAN	Atherin	SAMD1	538	56.0177	7.57666	83.7869	8.55	2	2	3	0.942396	2	7.63286
P61962	DCAF7_HUMAN	DDB1- and CUL4-associated factor 7	DCAF7	342	38.9011	5.51611	102.19	8.48	2	2	2	0.954809	2	18.8384
Q96EC8	YIPF6_HUMAN	Protein YIPF6	YIPF6	236	26.2387	5.64307	169.708	8.47	2	2	2	1.12018	2	10.8041
P98172	EFNB1_HUMAN	Ephrin-B1	EFNB1	346	37.9825	8.93896	114.64	8.38	2	2	2	1.09039	2	6.94761
Q9H4K7	MTG2_HUMAN	Mitochondrial ribosome-associated GTPase 2	MTG2	406	43.9281	9.45166	104.135	8.37	2	2	2	1.0852	2	9.28136
P25445	TNR6_HUMAN	Tumor necrosis factor receptor superfamily member 6	FAS	335	37.708	7.94287	103.715	8.36	2	2	2	1.64056	2	37.0322
Q96CQ1	S2536_HUMAN	Solute carrier family 25 member 36	SLC25A36	311	34.2605	8.57275	160.559	8.36	2	2	4	1.03632	2	31.4029
Q6IPU0	CENPP_HUMAN	Centromere protein P	CENPP	288	33.1441	6.26514	65.3864	8.33	2	2	2	1.07132	2	5.6254
Q9H6E4	CC134_HUMAN	Coiled-coil domain-containing protein 134	CCDC134	229	26.544	8.85107	72.4981	8.3	2	2	2	0.894203	2	13.3744
Q7L1T6	NB5R4_HUMAN	Cytochrome b5 reductase 4	CYB5R4	521	59.436	7.72314	59.88	8.25	2	2	2	0.91427	2	50.4523
Q8N4Q0	PTGR3_HUMAN	Prostaglandin reductase 3	ZADH2	377	40.1148	8.17725	85.5038	8.22	2	2	2	1.06283	2	15.1756
Q9HD23	MRS2_HUMAN	Magnesium transporter MRS2 homolog, mitochondrial	MRS2	443	50.2854	6.87354	110.22	8.13	2	2	2	0.786962	2	110.763
O95825	QORL1_HUMAN	Quinone oxidoreductase-like protein 1	CRYZL1	349	38.672	5.78271	62.0302	8.02	2	2	2	1.13145	2	19.936
Q15599	NHRF2_HUMAN	Na(+)/H(+) exchange regulatory cofactor NHE-RF2	SLC9A3R2	337	37.391	7.92822	96.9303	8.01	2	2	2	1.02809	2	50.8796
P62068	UBP46_HUMAN	Ubiquitin carboxyl-terminal hydrolase 46	USP46	366	42.4151	6.82959	79.2669	7.92	2	2	2	0.817139	2	23.3255
P29466	CASP1_HUMAN	Caspase-1	CASP1	404	45.1295	5.90967	144.651	7.92	2	2	2	1.17653	2	20.8699
Q10469	MGAT2_HUMAN	Alpha-1,6-mannosyl-glycoprotein 2-beta-N-acetylglucosaminyltransferase	MGAT2	447	51.5173	8.76318	66.6088	7.83	2	2	2	1.10347	2	47.6527
Q96AQ8	MCUR1_HUMAN	Mitochondrial calcium uniporter regulator 1	MCUR1	359	39.6691	9.62744	62.356	7.8	2	2	2	1.19786	2	14.8176
P20338	RAB4A_HUMAN	Ras-related protein Rab-4A	RAB4A	218	24.3742	6.07471	64.9886	7.8	2	2	2	1.07198	2	22.5801
Q9Y388	RBMX2_HUMAN	RNA-binding motif protein, X-linked 2	RBMX2	322	37.3132	9.83252	136.718	7.76	2	2	2	0.644996	2	50.889
Q9H8G2	CAAP1_HUMAN	Caspase activity and apoptosis inhibitor 1	CAAP1	361	38.3438	4.71631	61.7403	7.76	2	2	2	0.899887	2	32.4216
Q9BQ24	ZFY21_HUMAN	Zinc finger FYVE domain-containing protein 21	ZFYVE21	234	26.4882	8.41162	72.5896	7.69	2	2	2	1.2367	2	39.1945
Q9HBL8	NMRL1_HUMAN	NmrA-like family domain-containing protein 1	NMRAL1	299	33.3233	7.51807	49.8325	7.69	2	2	2	0.797474	2	5.19018
Q9H9L3	I20L2_HUMAN	Interferon-stimulated 20 kDa exonuclease-like 2	ISG20L2	353	39.1296	9.93506	64.4402	7.65	2	2	2	1.07943	2	18.7943
O14640	DVL1_HUMAN	Segment polarity protein dishevelled homolog DVL-1	DVL1	695	75.1403	7.81104	129.725	7.63	2	3	3	0.799378	2	3.55413
Q9NWX5	ASB6_HUMAN	Ankyrin repeat and SOCS box protein 6	ASB6	421	47.1062	6.01123	97.1103	7.6	2	2	2	0.957482	2	10.9806
Q9NSC5	HOME3_HUMAN	Homer protein homolog 3	HOMER3	361	39.8123	5.45264	84.0605	7.48	2	2	2	1.10434	2	0.0831817
Q9P2K3	RCOR3_HUMAN	REST corepressor 3	RCOR3	495	55.5471	8.26514	190.487	7.47	2	3	4	0.90882	2	6.98432
P58012	FOXL2_HUMAN	Forkhead box protein L2	FOXL2	376	38.7472	9.15869	96.4703	7.45	2	2	2	1.13078	2	8.40692
P52655	TF2AA_HUMAN	Transcription initiation factor IIA subunit 1	GTF2A1	376	41.4885	4.55127	85.2684	7.45	2	2	2	1.04442	2	15.086
Q9HBH1	DEFM_HUMAN	Peptide deformylase, mitochondrial	PDF	243	26.996	9.15869	88.9674	7.41	2	2	2	0.962854	2	6.08031
Q9BSR8	YIPF4_HUMAN	Protein YIPF4	YIPF4	244	27.0653	4.65283	81.7094	7.38	2	2	2	1.24534	2	11.4542
Q5T2D3	OTUD3_HUMAN	OTU domain-containing protein 3	OTUD3	398	45.0966	8.29443	103.145	7.29	2	2	4	1.57187	2	54.8874
Q8NBN7	RDH13_HUMAN	Retinol dehydrogenase 13	RDH13	331	35.9099	8.104	78.1703	7.25	2	2	2	1.28556	2	5.98238
O95229	ZWINT_HUMAN	ZW10 interactor	ZWINT	277	31.2742	5.14795	109.466	7.22	2	2	3	0.901683	2	37.825
O00712	NFIB_HUMAN	Nuclear factor 1 B-type	NFIB	420	47.412	8.86572	210.794	7.14	2	3	6	0.950765	2	4.01274
Q01664	TFAP4_HUMAN	Transcription factor AP-4	TFAP4	338	38.7018	5.87158	131.05	7.1	2	2	4	0.805096	2	26.6791
Q96GD0	PLPP_HUMAN	Pyridoxal phosphate phosphatase	PDXP	296	31.6783	6.55127	87.8697	7.09	2	2	2	0.683253	2	24.5807
Q9NPF0	CD320_HUMAN	CD320 antigen	CD320	282	28.9721	4.75439	91.1592	7.09	2	2	3	0.80578	2	0.44218
Q86YS6	RAB43_HUMAN	Ras-related protein Rab-43	RAB43	212	23.3247	5.64307	49.4103	7.08	2	2	2	0.862061	2	49.6573
Q86Y46	K2C73_HUMAN	Keratin, type II cytoskeletal 73	KRT73	540	58.8867	7.2251	706.642	7.04	2	6	31	0.891772	2	8.37215
Q9C086	IN80B_HUMAN	INO80 complex subunit B	INO80B	356	38.613	9.61279	236.488	7.02	2	2	5	0.757998	2	11.746
Q9NSU2	TREX1_HUMAN	Three-prime repair exonuclease 1	TREX1	314	33.1912	7.92822	103.267	7.01	2	2	2	0.925206	2	21.7909
O95749	GGPPS_HUMAN	Geranylgeranyl pyrophosphate synthase	GGPS1	300	34.849	6.13818	68.4312	7	2	2	2	0.989617	2	6.90246
P24468	COT2_HUMAN	COUP transcription factor 2	NR2F2	414	45.5416	8.27979	156.641	7	2	2	3	0.772307	2	23.8883
Q96D53	COQ8B_HUMAN	Atypical kinase COQ8B, mitochondrial	COQ8B	544	60.0314	7.2251	89.4203	6.99	2	2	2	1.06299	2	5.03645
Q5TEU4	NDUF5_HUMAN	Arginine-hydroxylase NDUFAF5, mitochondrial	NDUFAF5	345	38.8936	6.56592	115.862	6.96	2	2	2	0.998115	2	20.7654
A6NKF1	SAC31_HUMAN	SAC3 domain-containing protein 1	SAC3D1	404	43.5258	8.68994	95.8598	6.93	2	2	2	0.517444	2	143.968
Q96SL1	DIRC2_HUMAN	Solute carrier family 49 member 4	SLC49A4	478	52.0535	8.47021	126.02	6.9	2	2	2	0.911254	2	2.92168
Q9HB19	PKHA2_HUMAN	Pleckstrin homology domain-containing family A member 2	PLEKHA2	425	47.225	8.66064	76.7602	6.82	2	2	2	0.794901	2	25.6171
Q9UHH9	IP6K2_HUMAN	Inositol hexakisphosphate kinase 2	IP6K2	426	49.1547	6.82959	75.4403	6.81	2	2	2	1.51539	2	2.67338
Q86UX6	ST32C_HUMAN	Serine/threonine-protein kinase 32C	STK32C	486	54.9596	6.60986	90.6403	6.79	2	2	2	0.855335	2	36.2653
O75052	CAPON_HUMAN	Carboxyl-terminal PDZ ligand of neuronal nitric oxide synthase protein	NOS1AP	506	56.1148	6.30322	81.9703	6.72	2	2	2	0.823181	2	37.1776
O95081	AGFG2_HUMAN	Arf-GAP domain and FG repeat-containing protein 2	AGFG2	481	48.9323	9.11475	166.969	6.65	2	3	4	0.927694	2	2.85202
Q9P0W2	HM20B_HUMAN	SWI/SNF-related matrix-associated actin-dependent regulator of chromatin subfamily E member 1-related	HMG20B	317	35.7905	9.34912	134.464	6.62	2	2	2	0.865976	2	4.72306
O14763	TR10B_HUMAN	Tumor necrosis factor receptor superfamily member 10B	TNFRSF10B	440	47.8477	5.5542	135.907	6.59	2	2	2	0.994248	2	19.5319
Q7L1V2	MON1B_HUMAN	Vacuolar fusion protein MON1 homolog B	MON1B	547	59.1803	6.29053	112.067	6.58	2	2	2	1.37225	2	34.6653
Q9UBZ4	APEX2_HUMAN	DNA-(apurinic or apyrimidinic site) lyase 2	APEX2	518	57.3639	8.29443	104.24	6.56	2	2	2	1.06857	2	0.566791
Q8NE86	MCU_HUMAN	Calcium uniporter protein, mitochondrial	MCU	351	39.8418	8.646	92.5271	6.55	2	2	2	0.980549	2	2.42001
P12694	ODBA_HUMAN	2-oxoisovalerate dehydrogenase subunit alpha, mitochondrial	BCKDHA	445	50.4392	8.26514	55.9303	6.52	2	2	2	0.791362	2	12.3206
Q9Y4K3	TRAF6_HUMAN	TNF receptor-associated factor 6	TRAF6	522	59.5337	6.44287	102.165	6.51	2	2	2	1.17706	2	9.83288
Q53EU6	GPAT3_HUMAN	Glycerol-3-phosphate acyltransferase 3	GPAT3	434	48.6735	8.86572	115.22	6.45	2	2	2	1.41462	2	33.7045
Q9BV79	MECR_HUMAN	Enoyl-[acyl-carrier-protein] reductase, mitochondrial	MECR	373	40.436	8.76318	121.494	6.43	2	2	2	0.829953	2	8.91336
Q96FJ0	STALP_HUMAN	AMSH-like protease	STAMBPL1	436	49.7514	7.2251	82.5131	6.42	2	2	2	1.00746	2	19.608
Q9Y4X0	AMMR1_HUMAN	AMME syndrome candidate gene 1 protein	AMMECR1	333	35.4403	8.63135	96.6471	6.31	2	2	2	0.892134	2	20.1735
Q96J88	ESIP1_HUMAN	Epithelial-stromal interaction protein 1	EPSTI1	318	36.7709	9.89111	81.3224	6.29	2	2	2	0.794474	2	6.39596
P0CAP2	GRL1A_HUMAN	DNA-directed RNA polymerase II subunit GRINL1A	POLR2M	368	41.7139	6.39209	55.6002	6.25	2	2	2	0.823937	2	26.9056
Q92993	KAT5_HUMAN	Histone acetyltransferase KAT5	KAT5	513	58.5451	8.48486	70.5002	6.24	2	2	2	0.846032	2	32.1241
Q8WUI4	HDAC7_HUMAN	Histone deacetylase 7	HDAC7	952	102.863	7.57666	97.1969	6.2	2	2	2	0.963281	2	62.2831
Q96ES7	SGF29_HUMAN	SAGA-associated factor 29	SGF29	293	33.2172	8.104	52.254	6.14	2	2	2	0.727605	2	15.0187
Q5HYI7	MTX3_HUMAN	Metaxin-3	MTX3	312	35.0712	7.79639	107.357	6.09	2	2	2	1.0848	2	13.0715
O14524	NEMP1_HUMAN	Nuclear envelope integral membrane protein 1	NEMP1	444	50.6071	6.93213	91.1888	6.08	2	2	2	0.960827	2	20.4652
Q96LT9	RNPC3_HUMAN	RNA-binding region-containing protein 3	RNPC3	517	58.5379	7.72314	96.4738	6	2	2	2	1.15612	2	3.48512
Q13950	RUNX2_HUMAN	Runt-related transcription factor 2	RUNX2	521	56.6126	8.85107	80.0205	5.95	2	2	2	0.691851	2	2.38129
P26374	RAE2_HUMAN	Rab proteins geranylgeranyltransferase component A 2	CHML	656	74.0242	4.93213	68.83	5.95	2	2	2	1.07609	2	2.44658
Q92685	ALG3_HUMAN	Dol-P-Man:Man(5)GlcNAc(2)-PP-Dol alpha-1,3-mannosyltransferase	ALG3	438	50.0935	9.43701	92.1905	5.94	2	2	2	1.26021	2	3.91238
P01137	TGFB1_HUMAN	Transforming growth factor beta-1 proprotein	TGFB1	390	44.3128	8.52881	84.6071	5.9	2	2	2	1.0941	2	1.96157
Q8TB40	ABHD4_HUMAN	(Lyso)-N-acylphosphatidylethanolamine lipase	ABHD4	342	38.7696	7.59131	88.2478	5.85	2	2	2	1.00357	2	6.24616
Q8NCG7	DGLB_HUMAN	Sn1-specific diacylglycerol lipase beta	DAGLB	672	73.6845	6.55127	135.33	5.8	2	2	2	0.95463	2	33.1333
Q6PCE3	PGM2L_HUMAN	Glucose 1,6-bisphosphate synthase	PGM2L1	622	70.3965	7.15186	101.824	5.79	2	2	2	0.782734	2	18.5185
Q9NRG4	SMYD2_HUMAN	N-lysine methyltransferase SMYD2	SMYD2	433	49.6556	6.7124	119.343	5.77	2	2	4	0.925339	2	32.187
Q99956	DUS9_HUMAN	Dual specificity protein phosphatase 9	DUSP9	384	41.8413	6.11279	87.8192	5.73	2	2	2	0.821453	2	4.33456
Q969P0	IGSF8_HUMAN	Immunoglobulin superfamily member 8	IGSF8	613	64.9935	8.00146	70.2103	5.71	2	2	2	1.05053	2	16.1818
Q86SR1	GLT10_HUMAN	Polypeptide N-acetylgalactosaminyltransferase 10	GALNT10	603	68.9477	8.5874	55.2802	5.64	2	2	2	0.895985	2	12.4169
Q9NVS2	RT18A_HUMAN	39S ribosomal protein S18a, mitochondrial	MRPS18A	196	22.1698	10.3306	56.7402	5.61	2	2	2	0.850565	2	10.649
Q9H477	RBSK_HUMAN	Ribokinase	RBKS	322	34.1213	5.04639	101.923	5.59	2	2	2	0.875353	2	2.5755
P29350	PTN6_HUMAN	Tyrosine-protein phosphatase non-receptor type 6	PTPN6	595	67.5191	7.78174	139.088	5.55	2	2	2	0.831985	2	13.7765
Q9NS23	RASF1_HUMAN	Ras association domain-containing protein 1	RASSF1	344	39.1943	8.96826	60.6549	5.52	2	2	2	1.03308	2	3.3955
Q9BX70	BTBD2_HUMAN	BTB/POZ domain-containing protein 2	BTBD2	525	55.8961	5.89697	130.379	5.52	2	2	2	0.924821	2	3.66703
Q5NDL2	EOGT_HUMAN	EGF domain-specific O-linked N-acetylglucosamine transferase	EOGT	527	61.9708	7.04932	70.9402	5.5	2	2	2	0.852285	2	17.0523
Q9UHI8	ATS1_HUMAN	A disintegrin and metalloproteinase with thrombospondin motifs 1	ADAMTS1	967	105.29	6.82959	59.44	5.48	2	2	2	0.94699	2	46.9426
P19474	RO52_HUMAN	E3 ubiquitin-protein ligase TRIM21	TRIM21	475	54.1351	6.37939	98.8959	5.47	2	3	3	0.818478	2	10.9717
Q9H2K8	TAOK3_HUMAN	Serine/threonine-protein kinase TAO3	TAOK3	898	105.34	7.29834	151.887	5.46	2	4	4	0.9633	2	27.2469
O95870	ABHGA_HUMAN	Phosphatidylserine lipase ABHD16A	ABHD16A	558	63.2031	8.1333	65.1803	5.38	2	2	2	1.1206	2	17.1028
Q8TEB1	DCA11_HUMAN	DDB1- and CUL4-associated factor 11	DCAF11	546	61.6313	6.40479	114.11	5.31	2	2	2	0.790993	2	7.39267
Q96HR8	NAF1_HUMAN	H/ACA ribonucleoprotein complex non-core subunit NAF1	NAF1	494	53.6831	4.86865	155.212	5.26	2	2	4	1.18447	2	1.55022
Q92633	LPAR1_HUMAN	Lysophosphatidic acid receptor 1	LPAR1	364	41.0819	8.52881	73.2789	5.22	2	2	2	0.818701	2	29.0149
P29323	EPHB2_HUMAN	Ephrin type-B receptor 2	EPHB2	1055	117.417	6.55127	102.485	5.21	2	4	4	0.787143	2	5.27501
Q684P5	RPGP2_HUMAN	Rap1 GTPase-activating protein 2	RAP1GAP2	730	80.0059	6.66846	82.2328	5.21	2	2	2	1.36121	2	24.897
Q86X95	CIR1_HUMAN	Corepressor interacting with RBPJ 1	CIR1	450	52.2813	9.86182	82.0827	5.11	2	2	2	0.848808	2	1.33872
O00311	CDC7_HUMAN	Cell division cycle 7-related protein kinase	CDC7	574	63.8477	8.73389	77.2836	5.05	2	2	2	1.07405	2	9.58915
Q96HE9	PRR11_HUMAN	Proline-rich protein 11	PRR11	360	40.0596	10.1108	70.4145	5	2	2	2	0.700005	2	16.4414
O95466	FMNL1_HUMAN	Formin-like protein 1	FMNL1	1100	121.777	5.71924	135.458	5	2	4	4	1.09922	2	0.340668
P43003	EAA1_HUMAN	Excitatory amino acid transporter 1	SLC1A3	542	59.5337	8.41162	123.44	4.98	2	2	2	0.854576	2	7.18674
Q643R3	LPCT4_HUMAN	Lysophospholipid acyltransferase LPCAT4	LPCAT4	524	57.1833	8.96826	99.8436	4.96	2	2	2	0.781311	2	7.44726
P11117	PPAL_HUMAN	Lysosomal acid phosphatase	ACP2	423	48.3135	6.7417	62.4346	4.96	2	2	2	0.878047	2	35.4939
Q9H0V9	LMA2L_HUMAN	VIP36-like protein	LMAN2L	348	39.6852	8.38232	50.7784	4.89	2	2	2	0.743169	2	23.3971
Q96DM3	RMC1_HUMAN	Regulator of MON1-CCZ1 complex	RMC1	657	74.9266	7.82568	62.3902	4.87	2	2	2	0.98702	2	14.7331
P14373	TRI27_HUMAN	Zinc finger protein RFP	TRIM27	513	58.4518	6.21436	83.7602	4.87	2	2	2	0.849478	2	6.09397
Q13530	SERC3_HUMAN	Serine incorporator 3	SERINC3	473	52.5457	7.45947	94.7269	4.86	2	2	2	1.232	2	25.0468
Q9BRP4	PAAF1_HUMAN	Proteasomal ATPase-associated factor 1	PAAF1	392	42.163	6.31592	129.031	4.85	2	2	4	0.877913	2	22.8135
O95197	RTN3_HUMAN	Reticulon-3	RTN3	1032	112.541	4.95752	91.6905	4.84	2	2	3	0.777626	2	26.7354
Q9BXB5	OSB10_HUMAN	Oxysterol-binding protein-related protein 10	OSBPL10	764	83.9173	8.30908	187.214	4.84	2	3	5	0.962253	2	64.6976
Q96CP6	ASTRA_HUMAN	Protein Aster-A	GRAMD1A	724	80.6301	6.7417	85.0603	4.83	2	2	2	0.792921	2	14.0581
Q96L50	LLR1_HUMAN	Leucine-rich repeat protein 1	LRR1	414	46.6927	9.08545	110.793	4.83	2	2	2	1.04794	2	14.7812
P55347	PKNX1_HUMAN	Homeobox protein PKNOX1	PKNOX1	436	47.5767	4.90674	64.6433	4.82	2	2	2	0.909543	2	14.3261
Q9NRZ7	PLCC_HUMAN	1-acyl-sn-glycerol-3-phosphate acyltransferase gamma	AGPAT3	376	43.3527	8.71924	74.8269	4.79	2	2	2	0.997871	2	0.0929803
A2RUC4	TYW5_HUMAN	tRNA wybutosine-synthesizing protein 5	TYW5	315	36.5248	7.54736	74.5338	4.76	2	2	2	0.942973	2	43.7014
Q8N7R7	CCYL1_HUMAN	Cyclin-Y-like protein 1	CCNYL1	359	40.6794	6.07471	84.7966	4.74	2	2	2	0.884759	2	12.4271
P10588	NR2F6_HUMAN	Nuclear receptor subfamily 2 group F member 6	NR2F6	404	42.9517	7.78174	49.0051	4.7	2	2	2	0.79642	2	11.6269
A0AVF1	IFT56_HUMAN	Intraflagellar transport protein 56	TTC26	554	64.1364	6.93213	77.7702	4.69	2	2	2	0.909751	2	14.4208
P10636	TAU_HUMAN	Microtubule-associated protein tau	MAPT	758	78.8798	6.7124	83.5166	4.62	2	2	2	0.81915	2	17.8313
O43463	SUV91_HUMAN	Histone-lysine N-methyltransferase SUV39H1	SUV39H1	412	47.8767	8.03076	54.0103	4.61	2	2	2	1.04562	2	5.24032
Q9BZE2	PUS3_HUMAN	tRNA pseudouridine(38/39) synthase	PUS3	481	55.6119	7.48877	75.9597	4.57	2	2	2	1.21024	2	5.56486
P36021	MOT8_HUMAN	Monocarboxylate transporter 8	SLC16A2	539	59.4723	5.59229	96.0368	4.45	2	2	2	1.25505	2	9.86716
Q14332	FZD2_HUMAN	Frizzled-2	FZD2	565	63.512	8.104	113.691	4.42	2	2	2	0.881306	2	11.3237
Q8WU10	PYRD1_HUMAN	Pyridine nucleotide-disulfide oxidoreductase domain-containing protein 1	PYROXD1	500	55.757	5.84619	125.706	4.4	2	2	4	0.987729	2	4.42658
Q2KHM9	MOONR_HUMAN	Protein moonraker	KIAA0753	967	109.339	7.6792	83.2	4.34	2	2	2	1.12117	2	6.39059
Q9UK73	FEM1B_HUMAN	Protein fem-1 homolog B	FEM1B	627	70.2197	6.60986	112.46	4.31	2	2	2	1.04972	2	34.6569
Q86V97	KBTB6_HUMAN	Kelch repeat and BTB domain-containing protein 6	KBTBD6	674	76.0888	6.07471	96.8105	4.3	2	2	2	1.54977	2	29.8514
Q9H5V7	IKZF5_HUMAN	Zinc finger protein Pegasus	IKZF5	419	46.4803	7.43018	57.2	4.3	2	2	2	0.992926	2	41.7688
P24386	RAE1_HUMAN	Rab proteins geranylgeranyltransferase component A 1	CHM	653	73.4286	4.75439	119.98	4.29	2	2	2	0.962683	2	4.65287
Q8WYA0	IFT81_HUMAN	Intraflagellar transport protein 81 homolog	IFT81	676	79.6956	8.82178	62.8084	4.29	2	2	2	0.828927	2	15.6509
Q13433	S39A6_HUMAN	Zinc transporter ZIP6	SLC39A6	755	84.9933	6.94678	90.2136	4.24	2	2	2	0.984169	2	45.8335
Q8WU76	SCFD2_HUMAN	Sec1 family domain-containing protein 2	SCFD2	684	75.0791	6.68311	91.6507	4.24	2	2	2	0.874128	2	38.4227
Q9NRF2	SH2B1_HUMAN	SH2B adapter protein 1	SH2B1	756	79.3175	5.37646	83.3903	4.23	2	2	2	1.14501	2	0.959497
O94919	ENDD1_HUMAN	Endonuclease domain-containing 1 protein	ENDOD1	500	54.9813	5.70654	96.9605	4.2	2	2	2	0.877354	2	26.3587
Q6UXY1	BI2L2_HUMAN	Brain-specific angiogenesis inhibitor 1-associated protein 2-like protein 2	BAIAP2L2	529	58.9496	9.51025	147.998	4.16	2	2	4	0.978907	2	9.82342
Q96CU9	FXRD1_HUMAN	FAD-dependent oxidoreductase domain-containing protein 1	FOXRED1	486	53.7777	7.78174	80.797	4.12	2	2	2	0.831176	2	0.470008
Q02487	DSC2_HUMAN	Desmocollin-2	DSC2	901	99.8987	5.33838	84.23	4.11	2	2	2	0.998287	2	16.1273
Q5BJF6	ODFP2_HUMAN	Outer dense fiber protein 2	ODF2	829	95.3419	7.62061	88.0094	4.1	2	2	2	0.823674	2	21.4257
P51793	CLCN4_HUMAN	H(+)/Cl(-) exchange transporter 4	CLCN4	760	84.8616	6.85889	53.5776	4.08	2	2	2	0.65741	2	28.9428
O75386	TULP3_HUMAN	Tubby-related protein 3	TULP3	442	49.6109	7.73779	96.6669	4.07	2	2	4	1.25042	2	24.755
O75419	CDC45_HUMAN	Cell division control protein 45 homolog	CDC45	566	65.5266	5.52881	68.2678	4.06	2	2	2	0.882005	2	13.996
Q16134	ETFD_HUMAN	Electron transfer flavoprotein-ubiquinone oxidoreductase, mitochondrial	ETFDH	617	68.4519	7.54736	103.51	4.05	2	2	2	1.01607	2	1.8027
Q9Y2I8	WDR37_HUMAN	WD repeat-containing protein 37	WDR37	494	54.6315	7.2251	87.0074	4.05	2	2	2	0.864659	2	12.0008
Q9UN79	SOX13_HUMAN	Transcription factor SOX-13	SOX13	622	69.1845	6.7124	85.9105	4.02	2	2	2	0.862387	2	34.1398
Q14457	BECN1_HUMAN	Beclin-1	BECN1	450	51.8634	4.89404	104.59	4	2	2	4	0.932371	2	5.71644
Q9Y592	CEP83_HUMAN	Centrosomal protein of 83 kDa	CEP83	701	82.8893	6.20166	74.4403	3.99	2	2	2	1.09011	2	6.18347
Q8IZL2	MAML2_HUMAN	Mastermind-like protein 2	MAML2	1156	125.119	9.42236	65.0908	3.98	2	2	2	1.31476	2	25.1812
Q96AP4	ZUP1_HUMAN	Zinc finger-containing ubiquitin peptidase 1	ZUP1	578	65.9163	6.49365	67.3636	3.98	2	2	2	1.10395	2	26.8513
Q5TGJ6	HDGL1_HUMAN	Hepatoma-derived growth factor-like protein 1	HDGFL1	251	27.2168	4.56396	64.9639	3.98	2	2	2	0.949725	2	9.41327
Q96MM7	H6ST2_HUMAN	Heparan-sulfate 6-O-sulfotransferase 2	HS6ST2	605	69.0861	9.72998	88.4671	3.97	2	2	2	1.4748	2	20.0376
Q15695	U2AFL_HUMAN	Putative U2 small nuclear ribonucleoprotein auxiliary factor 35 kDa subunit-related protein 1	ZRSR2P1	479	57.6075	9.36377	108.97	3.97	2	2	3	1.20165	2	18.458
O75529	TAF5L_HUMAN	TAF5-like RNA polymerase II p300/CBP-associated factor-associated factor 65 kDa subunit 5L	TAF5L	589	66.1137	5.88428	85.7738	3.9	2	2	2	0.828657	2	12.0361
Q9BZG8	DPH1_HUMAN	2-(3-amino-3-carboxypropyl)histidine synthase subunit 1	DPH1	443	48.7743	8.17725	46.2503	3.84	2	2	2	0.813907	2	32.2067
Q6ZW49	PAXI1_HUMAN	PAX-interacting protein 1	PAXIP1	1069	121.265	6.69775	60.2402	3.84	2	2	2	1.02045	2	13.8836
P51957	NEK4_HUMAN	Serine/threonine-protein kinase Nek4	NEK4	841	94.5382	7.89893	99.0769	3.8	2	2	2	0.754386	2	9.1772
P21397	AOFA_HUMAN	Amine oxidase [flavin-containing] A	MAOA	527	59.6435	7.85498	102.399	3.8	2	2	2	0.782816	2	3.86438
Q5W0B1	OBI1_HUMAN	ORC ubiquitin ligase 1	OBI1	726	81.0657	5.71924	81.8863	3.72	2	2	2	1.10839	2	11.7774
Q5VW38	GP107_HUMAN	Protein GPR107	GPR107	600	66.9479	7.23975	57.5442	3.67	2	2	2	0.830637	2	11.428
Q8NHP6	MSPD2_HUMAN	Motile sperm domain-containing protein 2	MOSPD2	518	59.7084	5.96045	74.9812	3.67	2	2	2	1.01663	2	0.131491
Q9C035	TRIM5_HUMAN	Tripartite motif-containing protein 5	TRIM5	493	56.3021	6.04932	68.924	3.65	2	2	2	1.06419	2	5.43708
Q96N64	PWP2A_HUMAN	PWWP domain-containing protein 2A	PWWP2A	755	81.9098	8.99756	81.5303	3.58	2	2	2	0.800108	2	25.8256
Q86XK2	FBX11_HUMAN	F-box only protein 11	FBXO11	927	103.52	6.99072	88.4236	3.56	2	2	2	1.12968	2	10.2519
Q96ME7	ZN512_HUMAN	Zinc finger protein 512	ZNF512	567	64.6411	9.75928	110.552	3.53	2	2	2	0.831779	2	14.9765
O94830	DDHD2_HUMAN	Phospholipase DDHD2	DDHD2	711	80.9805	5.38916	102.624	3.52	2	2	2	0.80694	2	2.11998
Q7L1W4	LRC8D_HUMAN	Volume-regulated anion channel subunit LRRC8D	LRRC8D	858	98.1382	7.72314	75.1402	3.5	2	2	2	0.942751	2	29.1552
Q96QT6	PHF12_HUMAN	PHD finger protein 12	PHF12	1004	109.629	7.73779	127.95	3.49	2	2	2	0.675309	2	42.0276
Q8NEY8	PPHLN_HUMAN	Periphilin-1	PPHLN1	458	52.7051	9.11475	69.6349	3.49	2	2	2	1.01962	2	8.92473
O94855	SC24D_HUMAN	Protein transport protein Sec24D	SEC24D	1032	112.936	7.25439	115.084	3.49	2	3	3	0.996351	2	29.3595
Q13835	PKP1_HUMAN	Plakophilin-1	PKP1	747	82.8078	9.12939	73.7203	3.48	2	2	2	0.730897	2	0.564195
Q9Y5G0	PCDGH_HUMAN	Protocadherin gamma-B5	PCDHGB5	923	99.8133	5.04639	86.9702	3.47	2	2	2	0.953548	2	3.90785
Q8IW92	GLBL2_HUMAN	Beta-galactosidase-1-like protein 2	GLB1L2	636	72.033	7.62061	101.064	3.46	2	2	2	1.07583	2	26.6921
P38435	VKGC_HUMAN	Vitamin K-dependent gamma-carboxylase	GGCX	758	87.5048	8.01611	90.0619	3.43	2	2	2	0.810601	2	0.970365
P30291	WEE1_HUMAN	Wee1-like protein kinase	WEE1	646	71.5527	6.771	76.3952	3.41	2	2	2	0.841647	2	7.27498
Q16656	NRF1_HUMAN	Nuclear respiratory factor 1	NRF1	503	53.5079	5.04639	75.8154	3.38	2	2	2	1.11485	2	12.8645
Q6ZUM4	RHG27_HUMAN	Rho GTPase-activating protein 27	ARHGAP27	889	98.3351	5.59229	55.1802	3.37	2	2	2	1.08722	2	20.4142
P50416	CPT1A_HUMAN	Carnitine O-palmitoyltransferase 1, liver isoform	CPT1A	773	88.3107	8.646	68.9324	3.36	2	2	2	0.831511	2	2.54442
O43303	CP110_HUMAN	Centriolar coiled-coil protein of 110 kDa	CCP110	1012	113.353	8.646	90.8002	3.36	2	2	2	0.911357	2	8.17065
Q8IYQ7	THNS1_HUMAN	Threonine synthase-like 1	THNSL1	743	83.0171	7.12256	114.43	3.36	2	2	2	1.04359	2	9.69788
Q52LR7	EPC2_HUMAN	Enhancer of polycomb homolog 2	EPC2	807	91.0381	8.73389	84.3402	3.35	2	2	2	0.898587	2	13.9927
Q7L590	MCM10_HUMAN	Protein MCM10 homolog	MCM10	875	98.1214	8.74854	80.1503	3.31	2	2	2	1.09271	2	14.4637
Q8WXI4	ACO11_HUMAN	Acyl-coenzyme A thioesterase 11	ACOT11	607	68.4486	8.35303	110.219	3.29	2	2	2	1.07766	2	14.4248
Q86YT6	MIB1_HUMAN	E3 ubiquitin-protein ligase MIB1	MIB1	1006	110.066	6.91748	88.3169	3.28	2	2	2	0.877882	2	44.5914
O14867	BACH1_HUMAN	Transcription regulator protein BACH1	BACH1	736	81.9057	5.04639	95.121	3.26	2	2	2	0.987247	2	28.3083
Q8IWE5	PKHM2_HUMAN	Pleckstrin homology domain-containing family M member 2	PLEKHM2	1019	112.709	4.93213	78.0403	3.24	2	2	2	0.988599	2	18.4036
Q6P4Q7	CNNM4_HUMAN	Metal transporter CNNM4	CNNM4	775	86.5519	6.07471	110.36	3.23	2	2	2	1.23441	2	21.7199
Q9BRR8	GPTC1_HUMAN	G patch domain-containing protein 1	GPATCH1	931	103.282	7.04932	79.0803	3.22	2	2	2	1.23174	2	0.311867
Q08499	PDE4D_HUMAN	cAMP-specific 3',5'-cyclic phosphodiesterase 4D	PDE4D	809	91.0579	5.5415	101.717	3.21	2	2	2	1.42198	2	43.9712
Q92581	SL9A6_HUMAN	Sodium/hydrogen exchanger 6	SLC9A6	669	74.1139	6.48096	99.6205	3.14	2	2	2	0.784341	2	10.9697
Q9UEG4	ZN629_HUMAN	Zinc finger protein 629	ZNF629	869	96.5591	7.92822	58.7212	3.11	2	2	2	0.913014	2	2.64028
Q9H330	TM245_HUMAN	Transmembrane protein 245	TMEM245	879	97.2952	8.90967	97.3126	3.07	2	2	2	0.682834	2	4.08057
P53794	SC5A3_HUMAN	Sodium/myo-inositol cotransporter	SLC5A3	718	79.6413	7.26904	79.4802	3.06	2	2	2	0.90405	2	18.8155
O95985	TOP3B_HUMAN	DNA topoisomerase 3-beta-1	TOP3B	862	96.5992	8.11865	100.935	3.02	2	2	4	0.977482	2	22.7426
O94875	SRBS2_HUMAN	Sorbin and SH3 domain-containing protein 2	SORBS2	1100	124.03	8.30908	78.6602	3	2	2	2	0.443867	2	34.2961
Q6PJI9	WDR59_HUMAN	GATOR complex protein WDR59	WDR59	974	109.724	7.91357	97.0405	2.98	2	2	2	0.969401	2	14.7124
Q9BYC5	FUT8_HUMAN	Alpha-(1,6)-fucosyltransferase	FUT8	575	66.474	7.66455	50.78	2.96	2	2	2	0.732175	2	0.681391
Q8TER5	ARH40_HUMAN	Rho guanine nucleotide exchange factor 40	ARHGEF40	1519	164.555	6.15088	146.38	2.96	2	2	2	1.0121	2	31.3536
P55290	CAD13_HUMAN	Cadherin-13	CDH13	713	78.2379	4.98291	88.3452	2.95	2	2	2	0.69314	2	1.16499
P43121	MUC18_HUMAN	Cell surface glycoprotein MUC18	MCAM	646	71.5626	5.75732	88.953	2.94	2	2	4	0.715995	2	1.17454
Q13627	DYR1A_HUMAN	Dual specificity tyrosine-phosphorylation-regulated kinase 1A	DYRK1A	763	85.53	8.74854	78.5903	2.88	2	2	2	1.15852	2	35.1213
Q16512	PKN1_HUMAN	Serine/threonine-protein kinase N1	PKN1	942	103.868	6.3667	129.49	2.87	2	3	4	0.624244	2	13.0935
Q659A1	ICE2_HUMAN	Little elongation complex subunit 2	ICE2	982	109.942	7.09326	63.745	2.85	2	2	2	0.865705	2	43.9268
Q99569	PKP4_HUMAN	Plakophilin-4	PKP4	1192	131.787	8.93896	81.1003	2.85	2	2	2	0.688671	2	4.47364
Q0JRZ9	FCHO2_HUMAN	F-BAR domain only protein 2	FCHO2	810	88.869	6.85889	83.1824	2.84	2	2	2	1.82436	2	26.3852
Q86WA8	LONP2_HUMAN	Lon protease homolog 2, peroxisomal	LONP2	852	94.5572	7.29834	60.2103	2.82	2	2	2	0.912627	2	46.1074
Q8N0Z3	SPICE_HUMAN	Spindle and centriole-associated protein 1	SPICE1	855	96.2055	7.44482	98.3337	2.81	2	2	2	0.749774	2	30.9545
Q8WYP3	RIN2_HUMAN	Ras and Rab interactor 2	RIN2	895	100.099	6.58057	96.2769	2.79	2	2	2	1.19651	2	24.0365
Q9UPQ0	LIMC1_HUMAN	LIM and calponin homology domains-containing protein 1	LIMCH1	1083	121.792	6.46826	87.6305	2.77	2	2	2	0.651146	2	40.2516
Q9H270	VPS11_HUMAN	Vacuolar protein sorting-associated protein 11 homolog	VPS11	941	107.768	7.04932	79.2568	2.76	2	2	2	1.13003	2	39.8399
Q96IV0	NGLY1_HUMAN	Peptide-N(4)-(N-acetyl-beta-glucosaminyl)asparagine amidase	NGLY1	654	74.3434	6.88818	56.9108	2.75	2	2	2	1.03602	2	0.812247
Q9UPZ3	HPS5_HUMAN	Hermansky-Pudlak syndrome 5 protein	HPS5	1129	127.368	5.5415	97.5236	2.75	2	2	2	1.15984	2	50.428
Q9Y2V7	COG6_HUMAN	Conserved oligomeric Golgi complex subunit 6	COG6	657	73.2326	5.75732	48.3603	2.74	2	2	2	0.839142	2	6.91004
O75582	KS6A5_HUMAN	Ribosomal protein S6 kinase alpha-5	RPS6KA5	802	89.8088	7.10791	53.7302	2.74	2	2	2	0.896791	2	8.23842
O75061	AUXI_HUMAN	Putative tyrosine-protein phosphatase auxilin	DNAJC6	913	99.9335	7.25439	115.39	2.74	2	2	2	1.17188	2	9.09673
Q16394	EXT1_HUMAN	Exostosin-1	EXT1	746	86.1998	9.0415	62.3393	2.68	2	2	2	0.838075	2	16.3756
Q9NSY1	BMP2K_HUMAN	BMP-2-inducible protein kinase	BMP2K	1161	129.091	6.50732	63.9703	2.67	2	2	2	0.890726	2	0.180325
Q01968	OCRL_HUMAN	Inositol polyphosphate 5-phosphatase OCRL	OCRL	901	104.138	6.55127	59.4603	2.66	2	2	2	0.940582	2	5.49795
Q9NZN5	ARHGC_HUMAN	Rho guanine nucleotide exchange factor 12	ARHGEF12	1544	173.125	5.74463	97.4105	2.66	2	2	2	0.816022	2	4.11392
Q03188	CENPC_HUMAN	Centromere protein C	CENPC	943	106.769	9.39307	73.0609	2.65	2	2	2	0.790362	2	16.3178
Q68D10	SPT2_HUMAN	Protein SPT2 homolog	SPTY2D1	685	75.5525	9.78857	90.2776	2.63	2	2	2	1.0235	2	5.54203
P50747	BPL1_HUMAN	Biotin--protein ligase	HLCS	726	80.7092	5.61768	70.871	2.62	2	2	2	0.924893	2	0.976823
Q9UPN4	CP131_HUMAN	Centrosomal protein of 131 kDa	CEP131	1083	122.075	8.68994	72.9103	2.59	2	2	2	0.808482	2	34.7033
Q2M1P5	KIF7_HUMAN	Kinesin-like protein KIF7	KIF7	1343	150.495	6.78564	171.345	2.53	2	3	4	0.939073	2	15.1856
Q8IWU5	SULF2_HUMAN	Extracellular sulfatase Sulf-2	SULF2	870	100.39	9.17334	79.4021	2.53	2	2	2	0.730184	2	10.7527
Q70EL4	UBP43_HUMAN	Ubiquitin carboxyl-terminal hydrolase 43	USP43	1123	122.732	9.18799	76.8132	2.49	2	2	2	0.635747	2	13.0246
Q15032	R3HD1_HUMAN	R3H domain-containing protein 1	R3HDM1	1099	120.621	8.74854	95.7136	2.46	2	2	2	1.15616	2	22.4451
Q58WW2	DCAF6_HUMAN	DDB1- and CUL4-associated factor 6	DCAF6	860	96.2323	5.2749	54.5363	2.44	2	2	2	0.847562	2	5.44846
Q8N122	RPTOR_HUMAN	Regulatory-associated protein of mTOR	RPTOR	1335	148.942	6.88818	68.6202	2.32	2	2	2	1.06006	2	19.1048
P29374	ARI4A_HUMAN	AT-rich interactive domain-containing protein 4A	ARID4A	1257	142.664	5.09717	57.3042	2.23	2	2	2	0.936452	2	18.8346
Q9Y2H2	SAC2_HUMAN	Phosphatidylinositide phosphatase SAC2	INPP5F	1132	128.326	7.02002	71.3703	2.21	2	2	2	1.17665	2	10.7447
Q99707	METH_HUMAN	Methionine synthase	MTR	1265	140.437	5.57959	104.526	2.21	2	2	2	0.944272	2	21.8728
Q8NF64	ZMIZ2_HUMAN	Zinc finger MIZ domain-containing protein 2	ZMIZ2	920	96.4757	7.12256	85.3571	2.17	2	2	2	1.17641	2	2.97557
Q9P1Y5	CAMP3_HUMAN	Calmodulin-regulated spectrin-associated protein 3	CAMSAP3	1249	134.666	8.35303	67.14	2.16	2	2	2	0.850506	2	12.8938
Q12986	NFX1_HUMAN	Transcriptional repressor NF-X1	NFX1	1120	124.312	8.23584	129.28	2.14	2	2	2	1.02465	2	20.0596
Q9NZM4	BICRA_HUMAN	BRD4-interacting chromatin-remodeling complex-associated protein	BICRA	1560	158.393	6.65381	94.0902	2.12	2	2	2	0.855055	2	10.7891
O15085	ARHGB_HUMAN	Rho guanine nucleotide exchange factor 11	ARHGEF11	1522	167.601	5.50342	89.3202	2.1	2	2	2	0.854773	2	4.03911
Q92859	NEO1_HUMAN	Neogenin	NEO1	1461	159.917	6.53662	107.383	2.05	2	2	2	0.980452	2	8.68242
O95786	DDX58_HUMAN	Antiviral innate immune response receptor RIG-I	DDX58	925	106.531	6.40479	65.33	2.05	2	2	2	1.10454	2	4.68244
Q5VT25	MRCKA_HUMAN	Serine/threonine-protein kinase MRCK alpha	CDC42BPA	1732	197.182	6.58057	117.441	2.02	2	3	3	0.755854	2	38.5518
Q6BDS2	URFB1_HUMAN	UHRF1-binding protein 1	UHRF1BP1	1440	159.385	6.13818	127.157	2.01	2	2	2	1.06357	2	23.2381
Q92610	ZN592_HUMAN	Zinc finger protein 592	ZNF592	1267	137.441	7.84033	111.914	1.97	2	2	2	1.08684	2	20.0329
O75051	PLXA2_HUMAN	Plexin-A2	PLXNA2	1894	210.969	6.48096	103.277	1.95	2	3	3	0.93911	2	0.983946
Q6IQ32	ADNP2_HUMAN	Activity-dependent neuroprotector homeobox protein 2	ADNP2	1131	122.755	9.15869	112.426	1.95	2	2	4	0.902533	2	3.77404
O95835	LATS1_HUMAN	Serine/threonine-protein kinase LATS1	LATS1	1130	126.79	8.70459	67.8003	1.86	2	2	2	0.997847	2	11.039
Q96PE2	ARHGH_HUMAN	Rho guanine nucleotide exchange factor 17	ARHGEF17	2063	221.535	6.29053	139.842	1.84	2	2	2	1.05719	2	19.593
Q96PN7	TREF1_HUMAN	Transcriptional-regulating factor 1	TRERF1	1200	132.173	6.7417	87.492	1.67	2	2	2	0.766551	2	18.4977
P24821	TENA_HUMAN	Tenascin	TNC	2201	240.7	4.89404	76.1674	1.59	2	2	2	0.682499	2	9.94679
Q12770	SCAP_HUMAN	Sterol regulatory element-binding protein cleavage-activating protein	SCAP	1279	139.64	6.85889	78.9185	1.56	2	2	2	0.940366	2	20.6993
Q96SN8	CK5P2_HUMAN	CDK5 regulatory subunit-associated protein 2	CDK5RAP2	1893	214.905	5.57959	94.3115	1.43	2	2	4	0.971147	2	2.45245
Q8NG31	KNL1_HUMAN	Kinetochore scaffold 1	KNL1	2342	265.224	5.46533	66.4802	1.24	2	2	2	1.00102	2	3.9714
Q14667	K0100_HUMAN	Protein KIAA0100	KIAA0100	2235	253.539	7.13721	79.2602	1.16	2	2	2	0.890031	2	22.3362
O15417	TNC18_HUMAN	Trinucleotide repeat-containing gene 18 protein	TNRC18	2968	314.326	8.70459	93.6738	1.08	2	2	2	0.888296	2	14.0013
Q6UB99	ANR11_HUMAN	Ankyrin repeat domain-containing protein 11	ANKRD11	2663	297.731	7.10791	68.6502	1.05	2	2	2	0.933285	2	13.3421
Q15652	JHD2C_HUMAN	Probable JmjC domain-containing histone demethylation protein 2C	JMJD1C	2540	284.349	7.86963	63.172	1.02	2	2	2	1.01549	2	13.9159
O60281	ZN292_HUMAN	Zinc finger protein 292	ZNF292	2723	304.623	7.38623	79.7505	0.92	2	2	2	1.0013	2	47.5832
Q9NZJ4	SACS_HUMAN	Sacsin	SACS	4579	520.795	7.04932	87.0614	0.66	2	2	2	0.970765	2	4.63333
O14686	KMT2D_HUMAN	Histone-lysine N-methyltransferase 2D	KMT2D	5537	593.017	5.57959	88.8505	0.58	2	2	2	0.969295	2	28.0493
Q8TCU4	ALMS1_HUMAN	Alstrom syndrome protein 1	ALMS1	4168	460.78	6.27783	96.2826	0.53	2	2	2	0.915624	2	14.8655
Q9H840	GEMI7_HUMAN	Gem-associated protein 7	GEMIN7	131	14.5276	7.40088	325.601	60.31	3	3	4	1.02519	2	15.9203
P14406	CX7A2_HUMAN	Cytochrome c oxidase subunit 7A2, mitochondrial	COX7A2	83	9.39011	9.75928	163.13	56.63	3	3	3	1.06996	2	19.2068
O60927	PP1RB_HUMAN	E3 ubiquitin-protein ligase PPP1R11	PPP1R11	126	13.9437	7.00537	90.3	51.59	3	3	3	0.683147	2	32.1582
Q9Y5J9	TIM8B_HUMAN	Mitochondrial import inner membrane translocase subunit Tim8 B	TIMM8B	83	9.33754	5.12256	143.19	49.4	3	3	3	0.902694	2	7.59442
Q15388	TOM20_HUMAN	Mitochondrial import receptor subunit TOM20 homolog	TOMM20	145	16.2877	8.60205	271.417	48.28	3	3	7	1.0749	2	35.8456
Q9BTT4	MED10_HUMAN	Mediator of RNA polymerase II transcription subunit 10	MED10	135	15.6781	6.18896	123.529	36.3	3	3	3	0.973909	2	14.0646
Q13503	MED21_HUMAN	Mediator of RNA polymerase II transcription subunit 21	MED21	144	15.5547	4.44971	134.532	36.11	3	3	3	0.839898	2	15.5596
Q9NRY2	SOSSC_HUMAN	SOSS complex subunit C	INIP	104	11.4178	9.24658	154.671	34.62	3	3	5	1.21398	2	11.4975
Q9Y5U9	IR3IP_HUMAN	Immediate early response 3-interacting protein 1	IER3IP1	82	8.96294	8.22119	206.116	34.15	3	3	4	1.0232	2	30.9058
P52758	RIDA_HUMAN	2-iminobutanoate/2-iminopropanoate deaminase	RIDA	137	14.4846	8.67529	194.261	33.58	3	3	4	0.739818	2	0.140551
Q53FV1	ORML2_HUMAN	ORM1-like protein 2	ORMDL2	153	17.3523	9.64209	220.954	33.33	3	4	6	1.09149	2	51.7148
Q562R1	ACTBL_HUMAN	Beta-actin-like protein 2	ACTBL2	376	41.976	5.59229	7424.67	31.38	3	14	258	1.23539	2	19.4041
Q8N668	COMD1_HUMAN	COMM domain-containing protein 1	COMMD1	190	21.1649	6.20166	156.644	30.53	3	3	4	0.847804	2	17.0277
O43181	NDUS4_HUMAN	NADH dehydrogenase [ubiquinone] iron-sulfur protein 4, mitochondrial	NDUFS4	175	20.0954	10.3013	174.902	29.14	3	3	5	1.17221	2	40.2293
Q9GZQ3	COMD5_HUMAN	COMM domain-containing protein 5	COMMD5	224	24.6549	7.02002	162.817	26.79	3	3	3	0.819201	2	15.4199
Q9BT67	NFIP1_HUMAN	NEDD4 family-interacting protein 1	NDFIP1	221	24.8834	4.67822	110.93	23.98	3	3	3	1.05897	2	19.8482
P32322	P5CR1_HUMAN	Pyrroline-5-carboxylate reductase 1, mitochondrial	PYCR1	319	33.3396	7.60596	164.955	21.63	3	4	5	0.871238	2	9.71023
Q99685	MGLL_HUMAN	Monoglyceride lipase	MGLL	303	33.2402	6.99072	126.671	21.12	3	3	3	1.05508	2	4.94864
P17900	SAP3_HUMAN	Ganglioside GM2 activator	GM2A	193	20.8247	5.31299	141.128	20.73	3	3	5	0.865303	2	18.8363
P35754	GLRX1_HUMAN	Glutaredoxin-1	GLRX	106	11.7682	8.08936	231.172	18.87	3	3	9	0.76378	2	2.64306
Q15527	SURF2_HUMAN	Surfeit locus protein 2	SURF2	256	29.629	9.21729	140.13	18.75	3	3	4	1.50358	2	71.9441
Q9UN36	NDRG2_HUMAN	Protein NDRG2	NDRG2	371	40.7722	5.21143	133.767	18.33	3	3	3	1.12746	2	114.105
Q15561	TEAD4_HUMAN	Transcriptional enhancer factor TEF-3	TEAD4	434	48.2981	7.32764	221.311	17.51	3	6	8	0.992991	2	2.45625
Q5W111	SPRY7_HUMAN	SPRY domain-containing protein 7	SPRYD7	196	21.6517	6.69775	131.336	17.35	3	3	3	1.28872	2	14.6551
Q9H0R4	HDHD2_HUMAN	Haloacid dehalogenase-like hydrolase domain-containing protein 2	HDHD2	259	28.5179	6.23975	162.047	16.99	3	3	4	0.743183	2	6.70261
Q9BU02	THTPA_HUMAN	Thiamine-triphosphatase	THTPA	230	25.55	4.81787	130.107	16.96	3	3	3	0.864766	2	1.24759
Q9BSV6	SEN34_HUMAN	tRNA-splicing endonuclease subunit Sen34	TSEN34	310	33.6314	8.42627	160.521	16.77	3	3	3	0.918663	2	17.9394
O00584	RNT2_HUMAN	Ribonuclease T2	RNASET2	256	29.4618	7.07861	133.768	15.63	3	3	5	0.717951	2	12.9221
Q9NZQ7	PD1L1_HUMAN	Programmed cell death 1 ligand 1	CD274	290	33.2541	7.2251	116.96	15.52	3	3	4	1.31261	2	17.9997
Q969R8	ITFG2_HUMAN	KICSTOR complex protein ITFG2	ITFG2	447	49.2815	5.22412	137.576	14.99	3	3	3	0.841153	2	34.4448
Q8N983	RM43_HUMAN	39S ribosomal protein L43, mitochondrial	MRPL43	215	23.4162	8.646	127.363	14.88	3	3	3	0.947404	2	39.8911
Q9H7M9	VISTA_HUMAN	V-type immunoglobulin domain-containing suppressor of T-cell activation	VSIR	311	33.887	6.94678	103.251	14.79	3	3	4	0.709793	2	6.67669
Q6NXT1	ANR54_HUMAN	Ankyrin repeat domain-containing protein 54	ANKRD54	300	32.4854	6.27783	162.447	14.67	3	3	5	0.927101	2	35.2898
O14972	VP26C_HUMAN	Vacuolar protein sorting-associated protein 26C	VPS26C	297	32.9893	7.6792	112.066	14.48	3	3	4	0.989738	2	23.5208
Q9NXK8	FXL12_HUMAN	F-box/LRR-repeat protein 12	FBXL12	326	37.0016	8.79248	118.016	14.42	3	3	3	0.915696	2	14.3316
Q9H871	RMD5A_HUMAN	E3 ubiquitin-protein transferase RMND5A	RMND5A	391	43.9642	6.06201	215.31	14.32	3	3	7	1.18202	2	2.6819
Q8NG68	TTL_HUMAN	Tubulin--tyrosine ligase	TTL	377	43.1851	6.7417	139.438	13.79	3	3	3	0.967408	2	27.9817
O43502	RA51C_HUMAN	DNA repair protein RAD51 homolog 3	RAD51C	376	42.1629	6.7417	169.742	13.3	3	3	3	0.871567	2	1.53569
Q9UET6	TRM7_HUMAN	Putative tRNA (cytidine(32)/guanosine(34)-2'-O)-methyltransferase	FTSJ1	329	36.0561	5.69385	83.1639	13.07	3	3	3	1.02257	2	20.7364
Q53FA7	QORX_HUMAN	Quinone oxidoreductase PIG3	TP53I3	332	35.5136	7.1665	115.213	12.65	3	3	3	1.02594	2	6.58561
Q8NBT0	POC1A_HUMAN	POC1 centriolar protein homolog A	POC1A	407	44.9804	7.59131	121.815	12.53	3	3	3	0.918603	2	7.52539
Q92804	RBP56_HUMAN	TATA-binding protein-associated factor 2N	TAF15	592	61.7931	8.01611	376.614	12.5	3	5	15	1.07136	2	5.88571
Q96CN7	ISOC1_HUMAN	Isochorismatase domain-containing protein 1	ISOC1	298	32.2161	7.38623	143.556	12.42	3	3	3	1.10428	2	10.4546
Q969E2	SCAM4_HUMAN	Secretory carrier-associated membrane protein 4	SCAMP4	229	25.7107	8.82178	125.93	12.23	3	3	3	1.03136	2	16.8889
P15291	B4GT1_HUMAN	Beta-1,4-galactosyltransferase 1	B4GALT1	398	43.8923	8.646	135.109	11.06	3	3	3	0.893224	2	24.8931
Q9H147	TDIF1_HUMAN	Deoxynucleotidyltransferase terminal-interacting protein 1	DNTTIP1	329	36.9899	8.96826	194.863	10.94	3	3	5	1.50382	2	54.6576
P47974	TISD_HUMAN	mRNA decay activator protein ZFP36L2	ZFP36L2	494	51.0308	8.1626	296.802	10.73	3	4	8	1.0658	2	15.6261
Q9Y3T6	R3HC1_HUMAN	R3H and coiled-coil domain-containing protein 1	R3HCC1	440	49.0613	5.63037	85.8315	10.68	3	3	3	1.1426	2	9.51018
Q9NR46	SHLB2_HUMAN	Endophilin-B2	SH3GLB2	395	43.9466	5.98584	128.786	10.63	3	4	4	1.17668	2	24.7059
Q00587	BORG5_HUMAN	Cdc42 effector protein 1	CDC42EP1	391	40.27	7.15186	104.086	10.49	3	3	3	1.1091	2	3.96385
O43353	RIPK2_HUMAN	Receptor-interacting serine/threonine-protein kinase 2	RIPK2	540	61.1562	7.09326	179.131	10.37	3	3	3	1.0532	2	18.0982
Q9BZ67	FRMD8_HUMAN	FERM domain-containing protein 8	FRMD8	464	51.1862	6.22705	182.179	10.34	3	3	4	1.00645	2	23.8965
Q9NR19	ACSA_HUMAN	Acetyl-coenzyme A synthetase, cytoplasmic	ACSS2	701	78.5291	6.45557	157.216	10.13	3	3	3	1.10472	2	17.7912
P52747	ZN143_HUMAN	Zinc finger protein 143	ZNF143	638	68.8534	6.04932	126.676	9.72	3	3	3	1.27631	2	48.5401
Q7Z4H8	PLGT3_HUMAN	Protein O-glucosyltransferase 3	POGLUT3	507	58.5352	8.23584	140.58	9.66	3	3	3	0.87018	2	4.1923
P07204	TRBM_HUMAN	Thrombomodulin	THBD	575	60.2892	4.91943	119.314	9.57	3	3	5	0.669204	2	12.3215
P54274	TERF1_HUMAN	Telomeric repeat-binding factor 1	TERF1	439	50.214	6.3667	170.009	8.66	3	3	3	0.928723	2	5.95612
O75674	TM1L1_HUMAN	TOM1-like protein 1	TOM1L1	476	52.9557	5.23682	161.074	8.61	3	3	3	1.30566	2	49.8255
Q13443	ADAM9_HUMAN	Disintegrin and metalloproteinase domain-containing protein 9	ADAM9	819	90.4971	7.51807	112.327	8.55	3	3	3	0.885478	2	28.3147
Q9NVW2	RNF12_HUMAN	E3 ubiquitin-protein ligase RLIM	RLIM	624	68.5079	7.56201	131.887	8.49	3	3	3	0.856519	2	13.479
Q8NHV4	NEDD1_HUMAN	Protein NEDD1	NEDD1	660	71.9212	7.97217	203.226	8.48	3	3	3	0.762686	2	34.3405
P18084	ITB5_HUMAN	Integrin beta-5	ITGB5	799	87.9962	6.06201	159.051	8.39	3	3	3	0.846589	2	45.1947
Q8N9M1	CS047_HUMAN	Uncharacterized protein C19orf47	C19orf47	422	44.7185	10.1108	168.822	8.29	3	3	4	0.986386	2	1.31678
Q96SL8	FIZ1_HUMAN	Flt3-interacting zinc finger protein 1	FIZ1	496	51.9624	8.19189	283.87	8.27	3	3	4	1.13061	2	27.7615
Q8NFG4	FLCN_HUMAN	Folliculin	FLCN	579	64.432	6.22705	124.311	8.12	3	3	3	1.02694	2	8.76242
Q9Y252	RNF6_HUMAN	E3 ubiquitin-protein ligase RNF6	RNF6	685	78.0445	8.90967	142.59	8.03	3	3	4	1.05634	2	12.5641
Q5TAQ9	DCAF8_HUMAN	DDB1- and CUL4-associated factor 8	DCAF8	597	66.8111	5.38916	179.075	7.87	3	3	3	0.662531	2	73.8647
P14859	PO2F1_HUMAN	POU domain, class 2, transcription factor 1	POU2F1	743	76.4251	6.81494	162.855	7.81	3	3	4	1.09364	2	34.4947
Q9HC52	CBX8_HUMAN	Chromobox protein homolog 8	CBX8	389	43.3694	9.90576	110.702	7.71	3	3	4	1.21498	2	17.7744
Q13356	PPIL2_HUMAN	RING-type E3 ubiquitin-protein ligase PPIL2	PPIL2	520	58.7866	8.77783	105.564	7.69	3	3	3	0.837986	2	3.83997
Q8IVT5	KSR1_HUMAN	Kinase suppressor of Ras 1	KSR1	923	102.096	8.66064	253.567	7.58	3	3	4	0.948603	2	13.7828
Q8IVL6	P3H3_HUMAN	Prolyl 3-hydroxylase 3	P3H3	736	81.7856	6.31592	146.647	7.47	3	3	3	0.749738	2	18.0404
Q9Y2W6	TDRKH_HUMAN	Tudor and KH domain-containing protein	TDRKH	561	62.0074	5.021	134.29	7.13	3	3	3	0.847272	2	20.2618
P11474	ERR1_HUMAN	Steroid hormone receptor ERR1	ESRRA	423	45.4806	6.37939	78.3158	7.09	3	3	3	1.14853	2	8.16072
Q15650	TRIP4_HUMAN	Activating signal cointegrator 1	TRIP4	581	66.1049	7.85498	85.2183	7.06	3	3	3	1.04584	2	50.3251
P17097	ZNF7_HUMAN	Zinc finger protein 7	ZNF7	686	77.8368	8.29443	122.371	7	3	3	3	0.993144	2	7.30162
Q12979	ABR_HUMAN	Active breakpoint cluster region-related protein	ABR	859	97.5362	6.55127	252.917	6.75	3	4	11	0.939978	2	9.54356
P52739	ZN131_HUMAN	Zinc finger protein 131	ZNF131	623	71.377	5.18604	183.281	6.74	3	3	5	0.907557	2	33.5086
Q2M3G4	SHRM1_HUMAN	Protein Shroom1	SHROOM1	852	90.7301	6.15088	111.567	6.69	3	3	3	0.901988	2	7.0805
P32519	ELF1_HUMAN	ETS-related transcription factor Elf-1	ELF1	619	67.4561	5.21143	120.23	6.62	3	3	3	1.09472	2	14.6172
P08047	SP1_HUMAN	Transcription factor Sp1	SP1	785	80.6436	7.34229	106.08	6.5	3	3	3	0.883354	2	5.02577
O14920	IKKB_HUMAN	Inhibitor of nuclear factor kappa-B kinase subunit beta	IKBKB	756	86.5089	5.78271	147.676	6.35	3	3	3	1.08135	2	24.9483
Q7L7V1	DHX32_HUMAN	Putative pre-mRNA-splicing factor ATP-dependent RNA helicase DHX32	DHX32	743	84.3638	4.97021	159.056	6.19	3	3	3	0.943129	2	9.47726
Q9BZE9	ASPC1_HUMAN	Tether containing UBX domain for GLUT4	ASPSCR1	553	60.1458	6.63916	96.791	6.15	3	3	3	0.944444	2	10.8546
Q03111	ENL_HUMAN	Protein ENL	MLLT1	559	62.018	8.5874	161.564	6.08	3	3	6	0.846063	2	41.797
P21580	TNAP3_HUMAN	Tumor necrosis factor alpha-induced protein 3	TNFAIP3	790	89.5558	8.22119	123.216	5.95	3	3	3	1.43156	2	24.7575
Q6UWE0	LRSM1_HUMAN	E3 ubiquitin-protein ligase LRSAM1	LRSAM1	723	83.541	5.93506	165.762	5.81	3	3	5	0.831708	2	22.7357
Q9Y6B7	AP4B1_HUMAN	AP-4 complex subunit beta-1	AP4B1	739	83.2057	5.85889	132.626	5.55	3	3	3	1.14739	2	23.084
Q32P44	EMAL3_HUMAN	Echinoderm microtubule-associated protein-like 3	EML3	896	95.1375	7.12256	182.576	5.36	3	3	4	0.884453	2	5.23754
P35612	ADDB_HUMAN	Beta-adducin	ADD2	726	80.8034	5.92236	153.847	4.96	3	3	3	1.04202	2	11.2725
Q96BD0	SO4A1_HUMAN	Solute carrier organic anion transporter family member 4A1	SLCO4A1	722	77.1429	7.82568	102.734	4.71	3	3	4	0.744558	2	30.3024
Q8TAG9	EXOC6_HUMAN	Exocyst complex component 6	EXOC6	804	93.6626	6.20166	137.665	4.6	3	3	3	1.12462	2	11.3761
Q9C0C7	AMRA1_HUMAN	Activating molecule in BECN1-regulated autophagy protein 1	AMBRA1	1298	142.42	7.18115	117.807	4.47	3	3	3	0.926414	2	18.0231
Q8IXQ6	PARP9_HUMAN	Protein mono-ADP-ribosyltransferase PARP9	PARP9	854	96.2814	7.91357	87.8107	4.45	3	3	3	0.936949	2	31.0695
Q96PY5	FMNL2_HUMAN	Formin-like protein 2	FMNL2	1086	123.243	7.40088	145.927	4.42	3	4	5	0.957019	2	8.21738
P30307	MPIP3_HUMAN	M-phase inducer phosphatase 3	CDC25C	473	53.3305	6.78564	100.869	4.02	3	3	3	1.07497	2	19.0011
P54098	DPOG1_HUMAN	DNA polymerase subunit gamma-1	POLG	1239	139.473	6.90283	183.191	3.95	3	3	3	1.1494	2	8.65631
Q92793	CBP_HUMAN	CREB-binding protein	CREBBP	2442	265.182	8.52881	349.167	3.93	3	8	14	0.972942	2	19.0064
Q13029	PRDM2_HUMAN	PR domain zinc finger protein 2	PRDM2	1718	188.797	7.31299	137.685	2.56	3	3	4	0.746019	2	35.0238
Q14999	CUL7_HUMAN	Cullin-7	CUL7	1698	191.04	5.87158	102.521	2.41	3	3	4	0.718368	2	18.4555
P29375	KDM5A_HUMAN	Lysine-specific demethylase 5A	KDM5A	1690	191.972	6.49365	89.8791	2.01	3	3	3	1.19588	2	27.3154
Q5VT06	CE350_HUMAN	Centrosome-associated protein 350	CEP350	3117	350.716	6.32861	197.789	1.44	3	3	3	0.889033	2	28.397
O60232	ZNRD2_HUMAN	Protein ZNRD2	ZNRD2	199	21.4607	5.23682	229.664	38.69	4	4	6	1.1486	2	89.9886
P61244	MAX_HUMAN	Protein max	MAX	160	18.2639	6.30322	161.892	30	4	4	7	0.898395	2	28.9091
P55789	ALR_HUMAN	FAD-linked sulfhydryl oxidase ALR	GFER	205	23.4341	7.62061	173.774	27.32	4	4	4	0.819279	2	49.8076
Q9H9H4	VP37B_HUMAN	Vacuolar protein sorting-associated protein 37B	VPS37B	285	31.2875	7.34229	206.204	25.96	4	4	5	0.917967	2	5.20216
Q9BYE7	PCGF6_HUMAN	Polycomb group RING finger protein 6	PCGF6	350	39.0227	4.97021	120.231	19.43	4	4	4	1.29435	2	9.57561
Q5JPI3	CC038_HUMAN	Uncharacterized protein C3orf38	C3orf38	329	37.517	6.46826	180.843	18.24	4	4	4	1.03568	2	10.3337
Q8IYB1	M21D2_HUMAN	Protein MB21D2	MB21D2	491	55.7643	7.03467	209.926	15.68	4	4	6	0.713187	2	9.0307
Q9GZS1	RPA49_HUMAN	DNA-directed RNA polymerase I subunit RPA49	POLR1E	419	47.2304	8.93896	135.645	13.84	4	4	4	0.987958	2	15.2126
P04049	RAF1_HUMAN	RAF proto-oncogene serine/threonine-protein kinase	RAF1	648	73.0049	9.20264	205.286	12.96	4	5	6	0.852272	2	18.8434
Q9H1B7	I2BPL_HUMAN	Probable E3 ubiquitin-protein ligase IRF2BPL	IRF2BPL	796	82.607	8.23584	210.808	11.43	4	6	7	0.988853	2	0.620973
Q8WV41	SNX33_HUMAN	Sorting nexin-33	SNX33	574	65.2232	6.78564	167.696	10.63	4	4	4	1.12425	2	16.8832
Q13496	MTM1_HUMAN	Myotubularin	MTM1	603	69.8876	8.17725	116.767	9.95	4	4	4	0.918334	2	33.2249
P35869	AHR_HUMAN	Aryl hydrocarbon receptor	AHR	848	96.0862	6.37939	187.432	7.9	4	4	6	0.777789	2	10.7032
Q92503	S14L1_HUMAN	SEC14-like protein 1	SEC14L1	715	81.1981	6.43018	151.623	6.29	4	4	5	0.932068	2	8.69162
O94887	FARP2_HUMAN	FERM, ARHGEF and pleckstrin domain-containing protein 2	FARP2	1054	119.813	8.79248	236.768	5.22	4	4	6	0.774396	2	37.8473
Q9NX08	COMD8_HUMAN	COMM domain-containing protein 8	COMMD8	183	21.077	5.42725	154.216	48.09	5	5	5	1.2698	2	4.62733
Q9BUT9	MCRI2_HUMAN	MAPK regulated corepressor interacting protein 2	MCRIP2	160	17.817	9.40771	336.872	42.5	5	5	7	0.808583	2	6.16835
Q9NRF9	DPOE3_HUMAN	DNA polymerase epsilon subunit 3	POLE3	147	16.8493	4.7417	194.99	40.82	5	5	6	0.89231	2	36.4193
Q86UY6	NAA40_HUMAN	N-alpha-acetyltransferase 40	NAA40	237	27.1761	7.38623	200.368	31.22	5	5	6	0.640095	2	86.5977
O43464	HTRA2_HUMAN	Serine protease HTRA2, mitochondrial	HTRA2	458	48.8109	10.0669	266.244	19.65	5	5	5	0.8648	2	25.8135
P51798	CLCN7_HUMAN	H(+)/Cl(-) exchange transporter 7	CLCN7	805	88.6224	8.42627	139.987	3.85	2	2	3	1.56271	2	49.9675
Q6IPR3	TYW3_HUMAN	tRNA wybutosine-synthesizing protein 3 homolog	TYW3	259	29.7751	7.6792	179.251	8.49	2	2	6	0.929733	3	23.2134
Q9H999	PANK3_HUMAN	Pantothenate kinase 3	PANK3	370	41.0679	6.55127	267.608	21.35	3	6	8	0.925738	3	59.7791
O75787	RENR_HUMAN	Renin receptor	ATP6AP2	350	38.9833	6.1001	126.265	15.14	3	3	3	0.938093	3	6.5068
Q99640	PMYT1_HUMAN	Membrane-associated tyrosine- and threonine-specific cdc2-inhibitory kinase	PKMYT1	499	54.4868	6.93213	146.391	9.42	3	3	3	0.952601	3	30.1456
Q9ULL5	PRR12_HUMAN	Proline-rich protein 12	PRR12	2036	210.914	7.86963	178.479	4.08	4	4	4	0.572299	3	2.79293
P46531	NOTC1_HUMAN	Neurogenic locus notch homolog protein 1	NOTCH1	2555	272.323	5.12256	191.019	2.27	4	4	7	0.915294	3	2.91241
Q06547	GABP1_HUMAN	GA-binding protein subunit beta-1	GABPB1	395	42.4566	4.85596	153.051	4.05	3	3	5	0.745108	3	43.2335
Q9UGK3	STAP2_HUMAN	Signal-transducing adaptor protein 2	STAP2	403	44.8653	8.1626	241.864	18.11	4	4	7	1.08187	3	55.3836
Q9Y394	DHRS7_HUMAN	Dehydrogenase/reductase SDR family member 7	DHRS7	339	38.2741	8.32373	180.935	15.63	4	4	6	1.29323	3	29.2942
Q9Y5V0	ZN706_HUMAN	Zinc finger protein 706	ZNF706	76	8.49245	10.0083	95.1405	30.26	2	2	3	0.842363	2	72.9807
P51965	UB2E1_HUMAN	Ubiquitin-conjugating enzyme E2 E1	UBE2E1	193	21.3907	8.52881	151.919	17.1	2	3	5	1.32439	2	15.4447
P48651	PTSS1_HUMAN	Phosphatidylserine synthase 1	PTDSS1	473	55.4911	8.42627	136.281	7.61	3	3	4	0.941185	2	25.1972
Q92845	KIFA3_HUMAN	Kinesin-associated protein 3	KIFAP3	792	91.1465	5.08447	96.2738	5.18	3	3	3	0.71038	2	24.8439
Q9H300	PARL_HUMAN	Presenilins-associated rhomboid-like protein, mitochondrial	PARL	379	42.1627	9.78857	156.143	13.72	4	4	4	0.887483	2	24.1486
O43294	TGFI1_HUMAN	Transforming growth factor beta-1-induced transcript 1 protein	TGFB1I1	461	49.7818	7.03467	229.415	16.92	5	5	6	0.999679	2	6.52721
Q8TB52	FBX30_HUMAN	F-box only protein 30	FBXO30	745	82.2508	5.40186	180.722	13.96	6	6	7	0.934198	2	11.4283
Q8WY36	BBX_HUMAN	HMG box transcription factor BBX	BBX	941	105.064	8.79248	155.915	4.68	3	3	4	1.0353	2	0.634274
Q86YZ3	HORN_HUMAN	Hornerin	HRNR	2850	282.228	10.0376	174.255	3.96	3	3	3	0.44057	2	7.7263
Q00577	PURA_HUMAN	Transcriptional activator protein Pur-alpha	PURA	322	34.8894	6.44287	259.952	29.19	4	4	6	0.845694	2	29.3676
Q99633	PRP18_HUMAN	Pre-mRNA-splicing factor 18	PRPF18	342	39.835	8.14795	138.976	18.42	4	4	4	1.02868	2	10.3135
Q9H7B4	SMYD3_HUMAN	Histone-lysine N-methyltransferase SMYD3	SMYD3	428	49.0646	7.25439	201.116	9.11	2	2	4	1.09941	3	0.805683
Q86TS9	RM52_HUMAN	39S ribosomal protein L52, mitochondrial	MRPL52	123	13.6552	10.2573	183.399	42.28	3	3	4	1.85391	3	7.22789
Q9UI15	TAGL3_HUMAN	Transgelin-3	TAGLN3	199	22.4581	7.32764	1178.64	22.61	3	4	31	0.801287	3	10.6796
Q6ZSR9	YJ005_HUMAN	Uncharacterized protein FLJ45252	-	355	37.9526	5.26221	124.326	18.03	3	3	3	1.08997	3	46.8614
Q9Y303	NAGA_HUMAN	N-acetylglucosamine-6-phosphate deacetylase	AMDHD2	409	43.7206	6.69775	116.277	16.14	3	3	3	1.07476	3	25.1576
Q8N2F6	ARM10_HUMAN	Armadillo repeat-containing protein 10	ARMC10	343	37.5166	6.60986	165.536	14.29	3	3	4	1.0511	3	28.1517
Q86UY8	NT5D3_HUMAN	5'-nucleotidase domain-containing protein 3	NT5DC3	548	63.3791	8.30908	172.933	10.58	3	3	4	0.997197	3	45.0974
Q75QN2	INT8_HUMAN	Integrator complex subunit 8	INTS8	995	113.016	7.04932	118.777	4.92	3	3	3	0.943346	3	8.75558
P54259	ATN1_HUMAN	Atrophin-1	ATN1	1190	125.338	8.98291	126.547	4.87	3	3	3	0.899443	3	30.5057
P51553	IDH3G_HUMAN	Isocitrate dehydrogenase [NAD] subunit gamma, mitochondrial	IDH3G	393	42.7671	8.49951	210.935	21.37	4	4	4	0.787813	3	39.0329
Q16739	CEGT_HUMAN	Ceramide glucosyltransferase	UGCG	394	44.8239	7.78174	141.745	16.75	4	4	4	1.14631	3	10.4064
P15954	COX7C_HUMAN	Cytochrome c oxidase subunit 7C, mitochondrial	COX7C	63	7.24082	10.272	169.191	41.27	2	2	3	1.13837	3	5.15343
Q15836	VAMP3_HUMAN	Vesicle-associated membrane protein 3	VAMP3	100	11.302	8.79248	388.6	41	2	4	9	0.877842	3	9.47458
O75394	RM33_HUMAN	39S ribosomal protein L33, mitochondrial	MRPL33	65	7.61427	10.7993	147.411	38.46	2	2	3	1.06747	3	20.4818
Q9P1F3	ABRAL_HUMAN	Costars family protein ABRACL	ABRACL	81	9.05086	6.29053	485.629	35.8	2	2	12	2.14994	3	24.456
P63027	VAMP2_HUMAN	Vesicle-associated membrane protein 2	VAMP2	116	12.6547	8.1333	432.522	35.34	2	4	9	0.933424	3	8.29641
A1L188	NDUF8_HUMAN	NADH dehydrogenase [ubiquinone] 1 alpha subcomplex assembly factor 8	NDUFAF8	74	7.75084	9.31982	142.029	32.43	2	2	5	1.05929	3	26.4459
P62875	RPAB5_HUMAN	DNA-directed RNA polymerases I, II, and III subunit RPABC5	POLR2L	67	7.63999	7.76709	209.014	29.85	2	2	6	1.46252	3	27.5128
Q9HD34	LYRM4_HUMAN	LYR motif-containing protein 4	LYRM4	91	10.7518	10.7261	111.061	28.57	2	2	3	1.30472	3	20.929
O15235	RT12_HUMAN	28S ribosomal protein S12, mitochondrial	MRPS12	138	15.163	10.2866	99.6936	26.81	2	2	3	0.935648	3	3.75729
Q14657	LAGE3_HUMAN	EKC/KEOPS complex subunit LAGE3	LAGE3	143	14.7946	8.63135	136.698	26.57	2	2	3	1.15731	3	9.13787
O15155	BET1_HUMAN	BET1 homolog	BET1	118	13.2808	9.05615	178.751	24.58	2	2	2	1.0791	3	9.90819
Q5U5X0	LYRM7_HUMAN	Complex III assembly factor LYRM7	LYRM7	104	11.9475	9.65674	144.6	24.04	2	2	5	1.16728	3	8.57267
Q99757	THIOM_HUMAN	Thioredoxin, mitochondrial	TXN2	166	18.3716	8.29443	177.126	21.69	2	2	3	1.23906	3	10.8408
Q8TAD7	OCC1_HUMAN	Overexpressed in colon carcinoma 1 protein	OCC1	63	6.40305	6.56592	167.122	20.63	2	2	3	0.91499	3	21.9674
Q9BTM9	URM1_HUMAN	Ubiquitin-related modifier 1	URM1	101	11.373	4.66553	89.1513	19.8	2	2	3	1.22597	3	31.1489
Q9BW61	DDA1_HUMAN	DET1- and DDB1-associated protein 1	DDA1	102	11.828	8.67529	86.1842	19.61	2	2	3	0.768117	3	14.9176
Q9BTL3	RAMAC_HUMAN	RNA guanine-N7 methyltransferase activating subunit	RAMAC	118	14.3727	8.93896	141.406	19.49	2	2	3	0.868461	3	26.6971
Q3KRA6	CB076_HUMAN	UPF0538 protein C2orf76	C2orf76	126	14.5996	6.93213	139.166	19.05	2	2	3	1.01849	3	2.12102
Q969T4	UB2E3_HUMAN	Ubiquitin-conjugating enzyme E2 E3	UBE2E3	207	22.8984	7.18115	152.4	18.84	2	3	6	0.946228	3	15.2239
Q8WUH1	CHUR_HUMAN	Protein Churchill	CHURC1	139	16.1006	5.5415	177.589	18.71	2	2	5	0.933903	3	1.85845
Q8WUW1	BRK1_HUMAN	Protein BRICK1	BRK1	75	8.73946	5.45264	107.574	18.67	2	2	3	0.652843	3	67.4815
A6NCE7	MP3B2_HUMAN	Microtubule-associated proteins 1A/1B light chain 3 beta 2	MAP1LC3B2	125	14.6187	8.67529	140.075	16.8	2	2	2	1.3287	3	11.5561
Q96KN1	LRAT2_HUMAN	Protein LRATD2	LRATD2	310	34.4531	5.5415	85.3736	15.48	2	2	3	0.82659	3	13.4858
P51153	RAB13_HUMAN	Ras-related protein Rab-13	RAB13	203	22.7597	9.18799	262.715	15.27	2	3	8	0.943908	3	94.6658
P47914	RL29_HUMAN	60S ribosomal protein L29	RPL29	159	17.7411	11.6636	498.56	14.47	2	2	11	0.95569	3	18.534
Q86SZ2	TPC6B_HUMAN	Trafficking protein particle complex subunit 6B	TRAPPC6B	158	17.9712	8.67529	97.0108	13.29	2	2	3	0.869745	3	26.7856
Q9Y296	TPPC4_HUMAN	Trafficking protein particle complex subunit 4	TRAPPC4	219	24.3245	6.21436	156.792	13.24	2	2	3	1.15331	3	3.02677
Q9NWZ8	GEMI8_HUMAN	Gem-associated protein 8	GEMIN8	242	28.6186	6.80029	78.5007	13.22	2	2	3	1.15621	3	24.912
P28347	TEAD1_HUMAN	Transcriptional enhancer factor TEF-1	TEAD1	426	47.915	8.14795	253.196	13.15	2	5	9	1.27946	3	36.2147
Q96AT1	K1143_HUMAN	Uncharacterized protein KIAA1143	KIAA1143	154	17.4549	6.11279	145.826	12.99	2	2	5	0.862372	3	22.9864
Q6QNY0	BL1S3_HUMAN	Biogenesis of lysosome-related organelles complex 1 subunit 3	BLOC1S3	202	21.2429	5.14795	131.981	12.87	2	2	3	0.966803	3	6.39325
A1XBS5	FA92A_HUMAN	Protein FAM92A	FAM92A	289	33.41	6.21436	155.174	12.8	2	2	3	0.854225	3	30.4309
Q14353	GAMT_HUMAN	Guanidinoacetate N-methyltransferase	GAMT	236	26.3011	6.13818	103.063	12.71	2	2	3	0.976146	3	28.988
O00399	DCTN6_HUMAN	Dynactin subunit 6	DCTN6	190	20.7336	6.31592	241.611	12.63	2	2	6	1.0613	3	18.812
P0DI83	NARR_HUMAN	Ras-related protein Rab-34, isoform NARR	RAB34	198	21.1056	12.1616	105.766	12.63	2	2	3	0.848674	3	39.2326
Q9Y5R8	TPPC1_HUMAN	Trafficking protein particle complex subunit 1	TRAPPC1	145	16.8206	9.15869	129.127	12.41	2	2	3	0.837639	3	0.509793
Q15800	MSMO1_HUMAN	Methylsterol monooxygenase 1	MSMO1	293	35.1926	7.2251	96.8484	12.29	2	2	3	1.03399	3	21.671
Q9NX14	NDUBB_HUMAN	NADH dehydrogenase [ubiquinone] 1 beta subcomplex subunit 11, mitochondrial	NDUFB11	153	17.3057	5.22412	123.82	11.76	2	2	3	1.12509	3	24.6782
P18827	SDC1_HUMAN	Syndecan-1	SDC1	310	32.4419	4.62744	209.607	11.61	2	2	4	0.861558	3	4.14069
Q9BUB7	TMM70_HUMAN	Transmembrane protein 70, mitochondrial	TMEM70	260	28.9509	8.90967	110.957	11.54	2	2	3	1.19932	3	22.5018
O95997	PTTG1_HUMAN	Securin	PTTG1	202	22.0105	6.59521	145.615	11.39	2	2	3	1.20972	3	32.0685
Q16775	GLO2_HUMAN	Hydroxyacylglutathione hydrolase, mitochondrial	HAGH	308	33.7843	8.11865	140.746	11.36	2	2	3	0.915679	3	15.2472
O15541	R113A_HUMAN	E3 ubiquitin-protein ligase RNF113A	RNF113A	343	38.7626	5.69385	146.67	10.79	2	2	3	1.08774	3	24.5992
Q58FG1	HS904_HUMAN	Putative heat shock protein HSP 90-alpha A4	HSP90AA4P	418	47.6821	5.18604	5605.93	10.77	2	5	176	1.31589	3	21.5093
Q9BZM5	ULBP2_HUMAN	UL16-binding protein 2	ULBP2	246	27.3499	7.29834	113.986	10.57	2	2	3	0.939005	3	20.0625
P07550	ADRB2_HUMAN	Beta-2 adrenergic receptor	ADRB2	413	46.4285	7.03467	153.366	10.41	2	2	3	1.30877	3	8.85484
O95772	STR3N_HUMAN	STARD3 N-terminal-like protein	STARD3NL	234	26.6377	4.80518	168.989	10.26	2	2	3	1.05568	3	44.7689
Q9HC07	TM165_HUMAN	Transmembrane protein 165	TMEM165	324	34.8835	7.02002	142.401	10.19	2	2	4	0.912746	3	23.1518
P36969	GPX4_HUMAN	Phospholipid hydroperoxide glutathione peroxidase	GPX4	197	22.161	8.36768	149.376	10.15	2	2	3	0.821223	3	11.718
Q16563	SYPL1_HUMAN	Synaptophysin-like protein 1	SYPL1	259	28.5467	8.42627	108.706	10.04	2	2	3	1.03598	3	17.5695
P24863	CCNC_HUMAN	Cyclin-C	CCNC	283	33.221	7.32764	143.401	9.89	2	2	3	1.31709	3	0.514553
Q8TBF2	PXL2B_HUMAN	Prostamide/prostaglandin F synthase	PRXL2B	198	21.2091	6.66846	207.672	9.6	2	2	3	0.958787	3	18.2827
Q5VSG8	MANEL_HUMAN	Glycoprotein endo-alpha-1,2-mannosidase-like protein	MANEAL	457	51.2847	6.97607	128.877	9.41	2	2	3	1.07808	3	0.150147
Q9BVT8	TMUB1_HUMAN	Transmembrane and ubiquitin-like domain-containing protein 1	TMUB1	246	26.2446	5.71924	161.507	9.35	2	2	5	1.01769	3	1.48775
Q5MNZ6	WIPI3_HUMAN	WD repeat domain phosphoinositide-interacting protein 3	WDR45B	344	38.0971	7.59131	132.374	9.3	2	2	3	1.25807	3	7.83145
Q86SK9	SCD5_HUMAN	Stearoyl-CoA desaturase 5	SCD5	330	37.5864	9.61279	138.461	9.09	2	2	4	0.793574	3	25.3083
Q9Y2H1	ST38L_HUMAN	Serine/threonine-protein kinase 38-like	STK38L	464	53.9684	6.81494	196.663	9.05	2	3	5	1.23094	3	8.45161
O43567	RNF13_HUMAN	E3 ubiquitin-protein ligase RNF13	RNF13	381	42.7865	4.98291	215.587	8.66	2	2	5	1.1252	3	19.4016
Q14728	MFS10_HUMAN	Major facilitator superfamily domain-containing protein 10	MFSD10	455	48.3079	9.59814	178.846	8.57	2	2	3	0.758375	3	40.036
P22692	IBP4_HUMAN	Insulin-like growth factor-binding protein 4	IGFBP4	258	27.9155	7.15186	139.914	8.53	2	2	6	0.907586	3	11.4329
Q96DH6	MSI2H_HUMAN	RNA-binding protein Musashi homolog 2	MSI2	328	35.1741	8.48486	137.335	8.23	2	2	3	1.12674	3	12.9564
O43414	ERI3_HUMAN	ERI1 exoribonuclease 3	ERI3	337	37.2137	8.07471	97.3379	8.01	2	2	2	1.00958	3	0.2832
Q5HYK3	COQ5_HUMAN	2-methoxy-6-polyprenyl-1,4-benzoquinol methylase, mitochondrial	COQ5	327	37.1168	6.94678	193.829	7.95	2	2	5	0.720969	3	18.1333
P15514	AREG_HUMAN	Amphiregulin	AREG	252	27.8778	7.40088	114.091	7.94	2	2	5	1.42912	3	9.75333
Q9H8M7	MINY3_HUMAN	Ubiquitin carboxyl-terminal hydrolase MINDY-3	MINDY3	445	49.6925	4.76709	141.337	7.87	2	2	3	0.812236	3	62.9947
O75354	ENTP6_HUMAN	Ectonucleoside triphosphate diphosphohydrolase 6	ENTPD6	484	53.2125	9.26123	123.656	7.85	2	2	3	1.6054	3	12.0298
Q7KZN9	COX15_HUMAN	Cytochrome c oxidase assembly protein COX15 homolog	COX15	410	46.0004	9.81787	123.008	7.8	2	2	3	0.60447	3	51.0129
Q0VDG4	SCRN3_HUMAN	Secernin-3	SCRN3	424	48.5132	5.5542	120.705	7.78	2	2	3	1.04311	3	7.45716
Q5PSV4	BRM1L_HUMAN	Breast cancer metastasis-suppressor 1-like protein	BRMS1L	323	37.6055	5.14795	120.963	7.74	2	2	3	0.778141	3	26.4292
Q6Y1H2	HACD2_HUMAN	Very-long-chain (3R)-3-hydroxyacyl-CoA dehydratase 2	HACD2	254	28.3501	9.5542	132.105	7.48	2	2	4	1.06211	3	15.5391
Q9UNH6	SNX7_HUMAN	Sorting nexin-7	SNX7	387	45.2736	5.10986	167.861	7.24	2	2	3	1.08794	3	34.3728
Q9BTZ2	DHRS4_HUMAN	Dehydrogenase/reductase SDR family member 4	DHRS4	278	29.5184	8.55811	93.7158	7.19	2	2	3	1.03834	3	6.6161
Q9Y287	ITM2B_HUMAN	Integral membrane protein 2B	ITM2B	266	30.3184	5.13525	184.342	7.14	2	2	4	0.988408	3	8.77435
Q86VR2	RETR3_HUMAN	Reticulophagy regulator 3	RETREG3	466	51.3637	4.97021	84.5886	7.08	2	2	3	0.939736	3	14.067
Q6ZMG9	CERS6_HUMAN	Ceramide synthase 6	CERS6	384	44.8606	7.6499	150.031	7.03	2	2	3	0.758559	3	41.6004
O95084	PRS23_HUMAN	Serine protease 23	PRSS23	383	42.9738	9.42236	112.466	6.79	2	2	2	1.2373	3	54.9537
O00499	BIN1_HUMAN	Myc box-dependent-interacting protein 1	BIN1	593	64.6594	5.05908	121.674	6.58	2	2	2	0.821182	3	7.36213
Q6ICG6	K0930_HUMAN	Uncharacterized protein KIAA0930	KIAA0930	404	45.7647	7.94287	137.908	6.44	2	2	3	1.1045	3	19.7737
P78368	KC1G2_HUMAN	Casein kinase I isoform gamma-2	CSNK1G2	415	47.4272	9.05615	153.261	6.02	2	2	4	0.883352	3	16.9945
Q9BVW5	TIPIN_HUMAN	TIMELESS-interacting protein	TIPIN	301	34.5341	4.81787	112.047	5.98	2	2	3	1.00811	3	13.526
Q9H2V7	SPNS1_HUMAN	Protein spinster homolog 1	SPNS1	528	56.5937	6.63916	128.536	5.87	2	2	3	0.857228	3	3.83699
Q15326	ZMY11_HUMAN	Zinc finger MYND domain-containing protein 11	ZMYND11	602	70.9171	8.52881	176.825	5.81	2	2	3	0.939267	3	46.3303
O75928	PIAS2_HUMAN	E3 SUMO-protein ligase PIAS2	PIAS2	621	68.1968	7.51807	119.094	5.8	2	2	3	0.754376	3	19.8256
Q53ET0	CRTC2_HUMAN	CREB-regulated transcription coactivator 2	CRTC2	693	73.2564	7.10791	147.449	5.77	2	2	3	0.855899	3	23.923
P05166	PCCB_HUMAN	Propionyl-CoA carboxylase beta chain, mitochondrial	PCCB	539	58.1788	7.63525	203.931	5.75	2	2	2	0.89796	3	7.76344
Q9HC21	TPC_HUMAN	Mitochondrial thiamine pyrophosphate carrier	SLC25A19	320	35.4883	9.5542	113.624	5.63	2	2	2	0.929278	3	5.21928
Q15011	HERP1_HUMAN	Homocysteine-responsive endoplasmic reticulum-resident ubiquitin-like domain member 1 protein	HERPUD1	391	43.6926	5.24951	117.257	5.63	2	2	2	1.38002	3	34.5675
Q8NEW0	ZNT7_HUMAN	Zinc transporter 7	SLC30A7	376	41.5993	6.94678	104.225	5.59	2	2	3	1.00349	3	4.66528
P55085	PAR2_HUMAN	Proteinase-activated receptor 2	F2RL1	397	44.0974	9.61279	144.638	5.54	2	2	2	1.04461	3	12.8855
P09913	IFIT2_HUMAN	Interferon-induced protein with tetratricopeptide repeats 2	IFIT2	472	54.5975	6.75635	162.274	5.51	2	2	3	1.04591	3	0.755907
Q12805	FBLN3_HUMAN	EGF-containing fibulin-like extracellular matrix protein 1	EFEMP1	493	54.6042	5.07178	129.39	5.48	2	2	3	1.17334	3	18.6112
Q5VVQ6	OTU1_HUMAN	Ubiquitin thioesterase OTU1	YOD1	348	38.2983	6.11279	102.743	5.46	2	2	2	1.16612	3	24.8823
Q12982	BNIP2_HUMAN	BCL2/adenovirus E1B 19 kDa protein-interacting protein 2	BNIP2	314	35.9951	4.80518	130.768	5.41	2	2	6	1.24992	3	87.0913
P13473	LAMP2_HUMAN	Lysosome-associated membrane glycoprotein 2	LAMP2	410	44.9323	5.63037	230.965	5.12	2	2	5	1.16614	3	0.975337
Q96EW2	HBAP1_HUMAN	HSPB1-associated protein 1	HSPBAP1	488	55.132	5.60498	157.289	5.12	2	2	5	1.07514	3	27.1221
P61812	TGFB2_HUMAN	Transforming growth factor beta-2 proprotein	TGFB2	414	47.7172	8.52881	69.4604	5.07	2	2	3	0.753239	3	1.99239
Q15853	USF2_HUMAN	Upstream stimulatory factor 2	USF2	346	36.9322	5.09717	108.447	4.91	2	2	2	0.800967	3	26.3896
Q9H5U6	ZCHC4_HUMAN	rRNA N6-adenosine-methyltransferase ZCCHC4	ZCCHC4	513	58.9713	8.74854	137.561	4.87	2	2	3	0.932007	3	13.7738
O75157	T22D2_HUMAN	TSC22 domain family protein 2	TSC22D2	780	79.1794	5.021	200.881	4.74	2	4	10	1.17061	3	35.5173
P03956	MMP1_HUMAN	Interstitial collagenase	MMP1	469	53.9728	6.96143	98.8331	4.69	2	2	3	1.22593	3	6.69552
O95243	MBD4_HUMAN	Methyl-CpG-binding domain protein 4	MBD4	580	66.0095	8.82178	122.601	4.66	2	2	3	0.978922	3	52.5988
Q15776	ZKSC8_HUMAN	Zinc finger protein with KRAB and SCAN domains 8	ZKSCAN8	578	65.7747	7.38623	139.402	4.5	2	2	5	0.853863	3	59.3875
P00734	THRB_HUMAN	Prothrombin	F2	622	69.9921	5.89697	121.257	4.02	2	2	5	1.30106	3	3.35616
Q92805	GOGA1_HUMAN	Golgin subfamily A member 1	GOLGA1	767	88.1302	5.2749	163.911	3.91	2	2	3	0.979867	3	30.255
Q5BKT4	AG10A_HUMAN	Dol-P-Glc:Glc(2)Man(9)GlcNAc(2)-PP-Dol alpha-1,2-glucosyltransferase	ALG10	473	55.569	9.29053	105.075	3.81	2	2	3	1.0013	3	11.6257
Q8IWW6	RHG12_HUMAN	Rho GTPase-activating protein 12	ARHGAP12	846	96.1955	7.60596	107.335	3.78	2	2	3	0.839536	3	8.3191
Q96K49	TM87B_HUMAN	Transmembrane protein 87B	TMEM87B	555	63.4947	7.44482	94.0937	3.6	2	2	4	1.12856	3	8.68186
Q9H4Z3	CAPAM_HUMAN	mRNA (2'-O-methyladenosine-N(6)-)-methyltransferase	PCIF1	704	80.6184	7.41553	128.901	3.55	2	2	3	0.828211	3	28.0388
Q96P47	AGAP3_HUMAN	Arf-GAP with GTPase, ANK repeat and PH domain-containing protein 3	AGAP3	875	94.9853	7.97217	162.464	3.2	2	2	3	1.12142	3	1.54874
O15321	TM9S1_HUMAN	Transmembrane 9 superfamily member 1	TM9SF1	606	68.8163	7.1665	103.832	3.14	2	2	2	0.776665	3	10.544
P13612	ITA4_HUMAN	Integrin alpha-4	ITGA4	1032	114.827	6.48096	105.855	3	2	2	3	1.09656	3	10.8905
P02771	FETA_HUMAN	Alpha-fetoprotein	AFP	609	68.633	5.68115	123.052	2.96	2	2	3	1.38192	3	23.3281
Q14147	DHX34_HUMAN	Probable ATP-dependent RNA helicase DHX34	DHX34	1143	128.04	7.56201	189.373	2.71	2	2	3	0.971172	3	8.22837
O95405	ZFYV9_HUMAN	Zinc finger FYVE domain-containing protein 9	ZFYVE9	1425	156.303	5.0083	102.687	1.96	2	2	3	0.818916	3	2.61075
P63218	GBG5_HUMAN	Guanine nucleotide-binding protein G(I)/G(S)/G(O) subunit gamma-5	GNG5	68	7.31381	9.84717	83.5199	63.24	3	3	4	1.02156	3	26.7978
Q13404	UB2V1_HUMAN	Ubiquitin-conjugating enzyme E2 variant 1	UBE2V1	147	16.4843	7.92822	1459.49	57.14	3	8	41	0.961741	3	39.5085
O95167	NDUA3_HUMAN	NADH dehydrogenase [ubiquinone] 1 alpha subcomplex subunit 3	NDUFA3	84	9.27285	8.45557	128.863	50	3	3	4	0.932757	3	0.291529
Q6ZSJ8	CA122_HUMAN	Uncharacterized protein C1orf122	C1orf122	110	11.4638	6.72705	181.559	45.45	3	3	4	1.09939	3	10.8784
Q9Y2Y1	RPC10_HUMAN	DNA-directed RNA polymerase III subunit RPC10	POLR3K	108	12.3277	7.82568	142.664	42.59	3	3	3	0.979009	3	5.40539
O95168	NDUB4_HUMAN	NADH dehydrogenase [ubiquinone] 1 beta subcomplex subunit 4	NDUFB4	129	15.1991	9.84717	144.121	40.31	3	3	4	1.01179	3	1.67205
Q8WZ82	OVCA2_HUMAN	Esterase OVCA2	OVCA2	227	24.4025	6.88818	205.02	36.56	3	3	5	1.36287	3	39.8194
P61077	UB2D3_HUMAN	Ubiquitin-conjugating enzyme E2 D3	UBE2D3	147	16.6764	7.79639	214.807	36.05	3	3	5	1.54278	3	43.4487
Q8IY31	IFT20_HUMAN	Intraflagellar transport protein 20 homolog	IFT20	132	15.271	5.12256	155.079	34.09	3	3	5	1.04511	3	51.5599
P63096	GNAI1_HUMAN	Guanine nucleotide-binding protein G(i) subunit alpha-1	GNAI1	354	40.3352	5.97314	750.565	33.62	3	10	25	1.16391	3	10.1293
P30046	DOPD_HUMAN	D-dopachrome decarboxylase	DDT	118	12.7037	7.29834	170.692	33.05	3	3	3	0.834825	3	5.94275
Q8TBF4	ZCRB1_HUMAN	Zinc finger CCHC-type and RNA-binding motif-containing protein 1	ZCRB1	217	24.5765	8.52881	131.896	32.72	3	3	4	1.2667	3	37.3044
Q8NB37	GALD1_HUMAN	Glutamine amidotransferase-like class 1 domain-containing protein 1	GATD1	220	23.2826	6.60986	121.997	31.36	3	3	3	0.983046	3	10.1215
Q9Y6G3	RM42_HUMAN	39S ribosomal protein L42, mitochondrial	MRPL42	142	16.6503	8.35303	135.46	29.58	3	3	4	0.846346	3	7.54019
Q641Q2	WAC2A_HUMAN	WASH complex subunit 2A	WASHC2A	1341	147.095	4.80518	1389.88	29.31	3	23	40	1.09437	3	53.403
Q15828	CYTM_HUMAN	Cystatin-M	CST6	149	16.5004	8.08936	180.752	28.19	3	3	3	1.15348	3	29.3061
P56556	NDUA6_HUMAN	NADH dehydrogenase [ubiquinone] 1 alpha subcomplex subunit 6	NDUFA6	128	15.1269	9.979	162.418	26.56	3	3	5	0.982489	3	20.6049
Q9NRG0	CHRC1_HUMAN	Chromatin accessibility complex protein 1	CHRAC1	131	14.7015	5.09717	121.952	25.19	3	3	6	1.25323	3	4.30037
Q9BQ48	RM34_HUMAN	39S ribosomal protein L34, mitochondrial	MRPL34	92	10.1586	12.2495	103.997	25	3	3	5	0.879132	3	9.89078
Q6P1X6	CH082_HUMAN	UPF0598 protein C8orf82	C8orf82	216	23.8741	9.14404	125.601	25	3	3	3	0.809846	3	5.13006
Q9H5X1	CIA2A_HUMAN	Cytosolic iron-sulfur assembly component 2A	CIAO2A	160	18.3435	4.88135	95.0115	25	3	3	3	1.02454	3	2.16755
Q9NUG6	PDRG1_HUMAN	p53 and DNA damage-regulated protein 1	PDRG1	133	15.5013	6.06201	169.742	24.81	3	3	4	1.29849	3	26.4377
Q96P16	RPR1A_HUMAN	Regulation of nuclear pre-mRNA domain-containing protein 1A	RPRD1A	312	35.6976	7.54736	382.953	24.68	3	7	12	1.13991	3	20.9978
O14548	COX7R_HUMAN	Cytochrome c oxidase subunit 7A-related protein, mitochondrial	COX7A2L	114	12.6065	9.42236	191.406	24.56	3	3	5	1.10897	3	5.47144
Q9NQE9	HINT3_HUMAN	Histidine triad nucleotide-binding protein 3	HINT3	182	20.3481	6.59521	144.902	24.18	3	3	3	0.898553	3	35.9778
Q9Y421	FA32A_HUMAN	Protein FAM32A	FAM32A	112	13.1701	9.99365	160.045	24.11	3	3	6	1.224	3	8.49491
Q9NQ92	COPRS_HUMAN	Coordinator of PRMT5 and differentiation stimulator	COPRS	184	20.0539	4.18311	285.946	22.83	3	3	6	0.815417	3	15.1662
Q9Y237	PIN4_HUMAN	Peptidyl-prolyl cis-trans isomerase NIMA-interacting 4	PIN4	131	13.801	9.77393	184.512	22.14	3	3	6	0.992525	3	9.67567
O15318	RPC7_HUMAN	DNA-directed RNA polymerase III subunit RPC7	POLR3G	223	25.8982	4.62744	93.014	21.08	3	3	3	1.41781	3	8.56665
P10109	ADX_HUMAN	Adrenodoxin, mitochondrial	FDX1	184	19.3806	5.8335	167.256	20.65	3	3	4	1.03229	3	20.5452
Q96JC9	EAF1_HUMAN	ELL-associated factor 1	EAF1	268	29.0241	5.40186	156.766	20.52	3	3	4	0.922825	3	1.40193
Q9ULZ3	ASC_HUMAN	Apoptosis-associated speck-like protein containing a CARD	PYCARD	195	21.6133	6.34131	122.265	20.51	3	3	3	0.945125	3	2.70662
Q9P2W1	HOP2_HUMAN	Homologous-pairing protein 2 homolog	PSMC3IP	217	24.8907	7.81104	80.9607	20.28	3	3	3	1.28587	3	8.08723
Q9BV19	CA050_HUMAN	Uncharacterized protein C1orf50	C1orf50	199	21.863	5.88428	176.617	20.1	3	3	4	0.786026	3	1.27509
Q13277	STX3_HUMAN	Syntaxin-3	STX3	289	33.1344	5.43994	93.5253	20.07	3	3	3	1.32992	3	11.4272
Q969G6	RIFK_HUMAN	Riboflavin kinase	RFK	155	17.6119	8.1333	98.4691	20	3	3	4	1.22233	3	40.7414
Q7Z5G4	GOGA7_HUMAN	Golgin subfamily A member 7	GOLGA7	137	15.814	7.04932	112.315	19.71	3	3	4	0.880932	3	23.3996
P31323	KAP3_HUMAN	cAMP-dependent protein kinase type II-beta regulatory subunit	PRKAR2B	418	46.2729	4.91943	394.338	19.62	3	5	13	0.950359	3	32.0484
P51151	RAB9A_HUMAN	Ras-related protein Rab-9A	RAB9A	201	22.8232	5.46533	129.556	19.4	3	3	3	1.07765	3	0.760609
Q9H944	MED20_HUMAN	Mediator of RNA polymerase II transcription subunit 20	MED20	212	23.2064	6.87354	134.158	19.34	3	3	4	1.24993	3	17.623
Q9BS16	CENPK_HUMAN	Centromere protein K	CENPK	269	31.6352	4.89404	155.031	19.33	3	3	3	0.974219	3	3.01333
Q9P013	CWC15_HUMAN	Spliceosome-associated protein CWC15 homolog	CWC15	229	26.6083	5.70654	176.258	19.21	3	3	4	1.04935	3	38.0905
P20337	RAB3B_HUMAN	Ras-related protein Rab-3B	RAB3B	219	24.7421	5.021	203.898	18.72	3	3	6	1.18061	3	7.50238
P59780	AP3S2_HUMAN	AP-3 complex subunit sigma-2	AP3S2	193	22.0033	5.22412	147.661	18.65	3	3	4	1.01041	3	2.36801
Q14691	PSF1_HUMAN	DNA replication complex GINS protein PSF1	GINS1	196	22.9736	7.38623	122.481	18.37	3	3	4	0.928324	3	17.001
Q9BQ69	MACD1_HUMAN	ADP-ribose glycohydrolase MACROD1	MACROD1	325	35.4827	9.51025	203.393	18.15	3	3	4	1.18858	3	22.7758
Q15649	ZNHI3_HUMAN	Zinc finger HIT domain-containing protein 3	ZNHIT3	155	17.5957	5.66846	115.488	18.06	3	3	3	1.19629	3	6.67891
Q96HR3	MED30_HUMAN	Mediator of RNA polymerase II transcription subunit 30	MED30	178	20.2643	8.26514	134.296	17.98	3	3	4	1.00541	3	7.93276
P56962	STX17_HUMAN	Syntaxin-17	STX17	302	33.3826	6.56592	157.218	17.88	3	3	3	1.39075	3	8.07135
O00559	RCAS1_HUMAN	Receptor-binding cancer antigen expressed on SiSo cells	EBAG9	213	24.3623	6.29053	141.651	17.84	3	3	3	1.05294	3	8.4183
P32970	CD70_HUMAN	CD70 antigen	CD70	193	21.1049	8.52881	72.5595	17.62	3	3	3	0.844436	3	17.9085
Q969J3	BORC5_HUMAN	BLOC-1-related complex subunit 5	BORCS5	196	22.2084	6.354	109.981	17.35	3	3	3	1.10959	3	22.595
P17152	TMM11_HUMAN	Transmembrane protein 11, mitochondrial	TMEM11	192	21.527	7.35693	84.619	17.19	3	3	3	1.02544	3	21.5708
Q8N488	RYBP_HUMAN	RING1 and YY1-binding protein	RYBP	228	24.8065	9.62744	101.514	17.11	3	3	3	0.544339	3	58.4089
P78549	NTH_HUMAN	Endonuclease III-like protein 1	NTHL1	312	34.3678	9.67139	96.6171	16.67	3	3	3	0.798448	3	30.8412
O75414	NDK6_HUMAN	Nucleoside diphosphate kinase 6	NME6	186	21.1288	8.32373	93.5507	16.67	3	3	3	1.07177	3	11.2145
Q5UCC4	EMC10_HUMAN	ER membrane protein complex subunit 10	EMC10	262	27.3298	6.12549	122.357	16.41	3	3	3	0.986486	3	35.2686
Q9UPY8	MARE3_HUMAN	Microtubule-associated protein RP/EB family member 3	MAPRE3	281	31.962	5.5415	341.605	16.37	3	5	10	0.921306	3	4.96424
Q8N5I9	CL045_HUMAN	Uncharacterized protein C12orf45	C12orf45	185	20.111	5.22412	117.795	16.22	3	3	3	0.955752	3	1.08576
P67812	SC11A_HUMAN	Signal peptidase complex catalytic subunit SEC11A	SEC11A	179	20.6121	9.48096	96.401	16.2	3	3	3	1.14722	3	11.3933
P15407	FOSL1_HUMAN	Fos-related antigen 1	FOSL1	271	29.3948	8.01611	92.0371	15.87	3	3	3	1.24471	3	69.2027
P61009	SPCS3_HUMAN	Signal peptidase complex subunit 3	SPCS3	180	20.3005	8.6167	233.712	15.56	3	3	9	1.08552	3	16.0732
Q7Z7A3	CTU1_HUMAN	Cytoplasmic tRNA 2-thiolation protein 1	CTU1	348	36.4269	9.20264	108.167	15.23	3	3	3	0.772821	3	11.9319
P84157	MXRA7_HUMAN	Matrix-remodeling-associated protein 7	MXRA7	204	21.4524	4.25928	185.701	15.2	3	3	6	1.07975	3	8.67751
P01583	IL1A_HUMAN	Interleukin-1 alpha	IL1A	271	30.5873	5.19873	106.657	15.13	3	3	3	1.17678	3	30.9172
P17676	CEBPB_HUMAN	CCAAT/enhancer-binding protein beta	CEBPB	345	36.0832	8.30908	139.007	15.07	3	3	3	0.919308	3	3.52
Q96EM0	T3HPD_HUMAN	Trans-3-hydroxy-L-proline dehydratase	L3HYPDH	354	38.1134	6.68311	185.72	14.97	3	3	4	1.35207	3	13.3005
Q8NHG8	ZNRF2_HUMAN	E3 ubiquitin-protein ligase ZNRF2	ZNRF2	242	24.0995	7.09326	97.5675	14.46	3	3	3	1.2454	3	15.6396
Q96AP0	ACD_HUMAN	Adrenocortical dysplasia protein homolog	ACD	458	48.9362	5.30029	116.474	14.41	3	3	3	0.963105	3	1.24428
O43427	FIBP_HUMAN	Acidic fibroblast growth factor intracellular-binding protein	FIBP	364	41.8514	6.48096	168.614	14.29	3	3	4	1.131	3	11.6367
Q6P6B7	ANR16_HUMAN	Ankyrin repeat domain-containing protein 16	ANKRD16	361	39.2589	7.25439	122.687	13.85	3	3	3	0.956958	3	4.96063
Q9P2T1	GMPR2_HUMAN	GMP reductase 2	GMPR2	348	37.85	7.2251	187.917	13.79	3	3	5	1.33018	3	7.62407
Q8IUW5	RELL1_HUMAN	RELT-like protein 1	RELL1	271	29.3219	8.33838	153.476	13.65	3	3	5	0.906964	3	13.2315
Q92968	PEX13_HUMAN	Peroxisomal membrane protein PEX13	PEX13	403	44.1023	8.04541	109.104	13.65	3	3	3	0.908077	3	0.6348
Q9Y3E7	CHMP3_HUMAN	Charged multivesicular body protein 3	CHMP3	222	25.0568	5.12256	131.285	13.51	3	3	3	1.00915	3	1.2062
Q99418	CYH2_HUMAN	Cytohesin-2	CYTH2	400	46.5166	5.5415	180.314	13.25	3	3	3	0.878172	3	0.639615
Q8WVQ1	CANT1_HUMAN	Soluble calcium-activated nucleotidase 1	CANT1	401	44.8117	6.0874	93.3336	13.22	3	3	3	0.777084	3	59.7
Q9NV92	NFIP2_HUMAN	NEDD4 family-interacting protein 2	NDFIP2	336	36.3667	5.08447	199.364	13.1	3	3	5	0.833989	3	0.0873557
Q969T9	WBP2_HUMAN	WW domain-binding protein 2	WBP2	261	28.0684	5.90967	162.857	13.03	3	3	3	0.922967	3	11.4814
Q96MF7	NSE2_HUMAN	E3 SUMO-protein ligase NSE2	NSMCE2	247	27.915	7.73779	115.731	12.96	3	3	3	1.11359	3	9.47771
P07902	GALT_HUMAN	Galactose-1-phosphate uridylyltransferase	GALT	379	43.3356	6.99072	92.5012	12.93	3	3	3	0.961809	3	14.5074
Q15633	TRBP2_HUMAN	RISC-loading complex subunit TARBP2	TARBP2	366	39.0147	6.53662	176.515	12.84	3	3	4	0.789938	3	18.858
Q96F63	CCD97_HUMAN	Coiled-coil domain-containing protein 97	CCDC97	343	38.9227	4.58936	174.783	12.83	3	3	5	0.761126	3	38.8765
Q15814	TBCC_HUMAN	Tubulin-specific chaperone C	TBCC	346	39.2238	5.70654	83.7181	12.72	3	3	3	0.989104	3	10.3733
Q53HC9	EIPR1_HUMAN	EARP and GARP complex-interacting protein 1	EIPR1	387	43.5761	5.05908	156.951	12.66	3	3	3	0.821476	3	13.2003
O43633	CHM2A_HUMAN	Charged multivesicular body protein 2a	CHMP2A	222	25.0879	5.97314	369.078	12.61	3	3	7	0.928247	3	1.53117
Q9H4I3	TRABD_HUMAN	TraB domain-containing protein	TRABD	376	42.2939	8.00146	141.702	12.5	3	3	3	1.06433	3	23.0189
O43760	SNG2_HUMAN	Synaptogyrin-2	SYNGR2	224	24.7941	4.94482	231.511	12.5	3	3	7	1.04932	3	21.7296
Q9GZU7	CTDS1_HUMAN	Carboxy-terminal domain RNA polymerase II polypeptide A small phosphatase 1	CTDSP1	261	29.1849	5.99854	109.232	12.26	3	3	3	0.867141	3	27.3535
Q6PID8	KLD10_HUMAN	Kelch domain-containing protein 10	KLHDC10	442	49.0669	9.37842	88.014	12.22	3	3	3	0.906073	3	24.8654
Q6PCB0	VWA1_HUMAN	von Willebrand factor A domain-containing protein 1	VWA1	445	46.7753	7.6792	198.495	12.13	3	3	7	0.848744	3	21.5702
Q8WV99	ZFN2B_HUMAN	AN1-type zinc finger protein 2B	ZFAND2B	257	28.0043	6.91748	120.918	12.06	3	3	5	1.00164	3	20.3699
Q9Y580	RBM7_HUMAN	RNA-binding protein 7	RBM7	266	30.4847	9.56885	142.709	12.03	3	3	3	1.10214	3	5.50188
Q96H20	SNF8_HUMAN	Vacuolar-sorting protein SNF8	SNF8	258	28.8461	6.65381	163.592	12.02	3	3	4	1.22231	3	30.7672
Q9Y3S2	ZN330_HUMAN	Zinc finger protein 330	ZNF330	320	36.1773	6.16357	205.51	11.88	3	3	6	1.36991	3	64.5434
P62380	TBPL1_HUMAN	TATA box-binding protein-like protein 1	TBPL1	186	20.8732	9.53955	140.24	11.83	3	3	3	1.12613	3	5.73726
P51809	VAMP7_HUMAN	Vesicle-associated membrane protein 7	VAMP7	220	24.919	8.60205	143.82	11.82	3	3	5	0.826279	3	6.90781
Q8NCF5	NF2IP_HUMAN	NFATC2-interacting protein	NFATC2IP	419	45.7888	6.59521	212.217	11.69	3	3	4	0.911389	3	35.6152
Q5TFQ8	SIRBL_HUMAN	Signal-regulatory protein beta-1 isoform 3	SIRPB1	398	43.3323	7.82568	194.87	11.56	3	3	6	0.862311	3	16.2563
Q9Y5Q0	FADS3_HUMAN	Fatty acid desaturase 3	FADS3	445	51.1122	7.76709	183.848	11.46	3	3	6	0.727642	3	26.0426
Q15072	OZF_HUMAN	Zinc finger protein OZF	ZNF146	292	33.2862	8.88037	150.559	11.3	3	3	6	0.910609	3	30.1249
A6NJ78	MET15_HUMAN	Probable methyltransferase-like protein 15	METTL15	407	46.0916	8.6167	135.471	11.06	3	3	3	0.807073	3	25.1874
Q8N680	ZBTB2_HUMAN	Zinc finger and BTB domain-containing protein 2	ZBTB2	514	57.3003	6.1001	170.187	10.89	3	3	5	1.0844	3	4.48652
Q96EK4	THA11_HUMAN	THAP domain-containing protein 11	THAP11	314	34.4335	8.98291	128.475	10.83	3	3	4	0.980734	3	15.4513
Q96CS2	HAUS1_HUMAN	HAUS augmin-like complex subunit 1	HAUS1	278	31.8436	5.52881	124.073	10.79	3	3	5	1.0228	3	29.6057
Q16719	KYNU_HUMAN	Kynureninase	KYNU	465	52.3182	7.03467	85.3769	10.75	3	3	3	2.34514	3	12.3262
P35226	BMI1_HUMAN	Polycomb complex protein BMI-1	BMI1	326	36.9254	8.63135	161.851	10.74	3	3	3	1.07985	3	26.5921
Q9NUL3	STAU2_HUMAN	Double-stranded RNA-binding protein Staufen homolog 2	STAU2	570	62.5693	9.61279	254.625	10.7	3	6	9	0.950776	3	30.9624
Q9NQY0	BIN3_HUMAN	Bridging integrator 3	BIN3	253	29.6463	7.47412	112.08	10.67	3	3	4	1.18656	3	32.1787
Q9NXX6	NSE4A_HUMAN	Non-structural maintenance of chromosomes element 4 homolog A	NSMCE4A	385	44.2742	5.37646	114.235	10.65	3	3	3	0.82996	3	16.7062
P17028	ZNF24_HUMAN	Zinc finger protein 24	ZNF24	368	42.1291	6.21436	121.974	10.6	3	4	4	1.21489	3	6.19787
Q9Y484	WIPI4_HUMAN	WD repeat domain phosphoinositide-interacting protein 4	WDR45	360	39.8419	7.13721	98.1538	10.56	3	3	3	0.888711	3	22.2902
P05423	RPC4_HUMAN	DNA-directed RNA polymerase III subunit RPC4	POLR3D	398	44.3683	6.97607	106.171	10.55	3	3	3	1.15144	3	52.4223
P17544	ATF7_HUMAN	Cyclic AMP-dependent transcription factor ATF-7	ATF7	494	52.9341	8.646	105.591	10.53	3	3	3	0.934594	3	12.3387
Q9NWY4	HPF1_HUMAN	Histone PARylation factor 1	HPF1	346	39.411	6.80029	129.61	10.4	3	3	3	0.952086	3	8.45557
Q6PD74	AAGAB_HUMAN	Alpha- and gamma-adaptin-binding protein p34	AAGAB	315	34.5719	4.64014	122.917	10.16	3	3	3	1.06999	3	18.3793
P06746	DPOLB_HUMAN	DNA polymerase beta	POLB	335	38.1538	8.95361	142.692	10.15	3	3	3	1.08473	3	15.0682
P15923	TFE2_HUMAN	Transcription factor E2-alpha	TCF3	654	67.559	6.46826	184.831	10.09	3	3	4	1.07576	3	11.2539
Q5HYJ3	FA76B_HUMAN	Protein FAM76B	FAM76B	339	38.6833	9.24658	110.651	10.03	3	3	3	0.856326	3	8.69566
Q9UG56	PISD_HUMAN	Phosphatidylserine decarboxylase proenzyme, mitochondrial	PISD	409	46.642	9.42236	131.269	10.02	3	3	4	0.807551	3	14.6414
Q13643	FHL3_HUMAN	Four and a half LIM domains protein 3	FHL3	280	31.1706	6.20166	112.764	10	3	3	5	1.03278	3	13.8192
Q969K3	RNF34_HUMAN	E3 ubiquitin-protein ligase RNF34	RNF34	372	41.6135	4.95752	119.834	9.95	3	3	3	0.961547	3	6.35159
Q9BWS9	CHID1_HUMAN	Chitinase domain-containing protein 1	CHID1	393	44.9123	8.63135	149.772	9.92	3	3	4	0.887636	3	5.89764
Q9BQE5	APOL2_HUMAN	Apolipoprotein L2	APOL2	337	37.0694	6.7417	147.201	9.79	3	3	5	1.03995	3	6.21243
Q9NQH7	XPP3_HUMAN	Xaa-Pro aminopeptidase 3	XPNPEP3	507	56.9968	6.82959	304.437	9.66	3	4	15	0.927331	3	23.5507
Q9Y692	GMEB1_HUMAN	Glucocorticoid modulatory element-binding protein 1	GMEB1	573	62.5515	4.83057	184.197	9.42	3	5	5	1.00431	3	23.4937
Q96RD7	PANX1_HUMAN	Pannexin-1	PANX1	426	48.019	6.01123	141.07	9.39	3	3	3	1.14396	3	19.2673
P35790	CHKA_HUMAN	Choline kinase alpha	CHKA	457	52.2155	6.55127	177.284	9.19	3	3	3	1.20018	3	13.9316
Q8N108	MIER1_HUMAN	Mesoderm induction early response protein 1	MIER1	512	57.9477	4.42432	130.391	9.18	3	3	3	1.08889	3	14.2526
Q765P7	MTSS2_HUMAN	Protein MTSS 2	MTSS2	747	79.88	7.47412	271.277	9.1	3	3	5	0.735793	3	53.3959
Q5TC84	OGRL1_HUMAN	Opioid growth factor receptor-like protein 1	OGFRL1	451	51.2203	6.12549	102.57	9.09	3	3	3	1.22907	3	10.2753
Q8TED1	GPX8_HUMAN	Probable glutathione peroxidase 8	GPX8	209	23.8658	9.34912	119.926	9.09	3	3	6	0.955233	3	14.7203
Q96Q11	TRNT1_HUMAN	CCA tRNA nucleotidyltransferase 1, mitochondrial	TRNT1	434	50.0961	8.104	106.765	8.99	3	3	3	1.27589	3	42.8548
Q14814	MEF2D_HUMAN	Myocyte-specific enhancer factor 2D	MEF2D	521	55.9034	7.88428	134.692	8.83	3	3	5	1.01482	3	6.26054
O14681	EI24_HUMAN	Etoposide-induced protein 2.4 homolog	EI24	340	38.9397	9.71533	99.2065	8.82	3	3	5	0.843275	3	16.896
Q8NCE0	SEN2_HUMAN	tRNA-splicing endonuclease subunit Sen2	TSEN2	465	53.2129	7.85498	139.425	8.82	3	3	4	0.754655	3	3.71294
Q75N03	HAKAI_HUMAN	E3 ubiquitin-protein ligase Hakai	CBLL1	491	54.484	8.29443	89.077	8.76	3	3	3	0.945265	3	5.41273
O00257	CBX4_HUMAN	E3 SUMO-protein ligase CBX4	CBX4	560	61.3295	9.36377	141.916	8.75	3	3	5	0.841145	3	4.74962
O76054	S14L2_HUMAN	SEC14-like protein 2	SEC14L2	403	46.1156	7.84033	194.338	8.68	3	3	4	1.12977	3	1.58334
Q6P1R4	DUS1L_HUMAN	tRNA-dihydrouridine(16/17) synthase [NAD(P)(+)]-like	DUS1L	473	53.1961	8.29443	153.857	8.67	3	3	6	0.978103	3	14.5365
Q8N5F7	NKAP_HUMAN	NF-kappa-B-activating protein	NKAP	415	47.1101	10.1108	125.451	8.67	3	3	3	1.05412	3	0.289265
Q8IUQ4	SIAH1_HUMAN	E3 ubiquitin-protein ligase SIAH1	SIAH1	282	31.1021	6.80029	69.7588	8.51	3	3	3	0.930572	3	5.42184
Q9H9G7	AGO3_HUMAN	Protein argonaute-3	AGO3	860	97.298	9.11475	239.765	8.49	3	5	6	1.36201	3	12.1299
Q96EA4	SPDLY_HUMAN	Protein Spindly	SPDL1	605	70.1278	5.46533	142.841	8.43	3	3	3	1.04513	3	31.7132
O15379	HDAC3_HUMAN	Histone deacetylase 3	HDAC3	428	48.8164	5.16064	105.096	8.41	3	3	3	0.819589	3	5.05166
P49441	INPP_HUMAN	Inositol polyphosphate 1-phosphatase	INPP1	399	43.9702	5.26221	97.8812	8.27	3	3	5	0.858858	3	16.865
Q8IU60	DCP2_HUMAN	m7GpppN-mRNA hydrolase	DCP2	420	48.3923	8.00146	114.829	8.1	3	3	5	1.30278	3	12.808
Q9P2B7	CFA97_HUMAN	Cilia- and flagella-associated protein 97	CFAP97	532	59.4389	9.05615	136.199	8.08	3	3	3	1.00751	3	27.4841
Q8IX04	UEVLD_HUMAN	Ubiquitin-conjugating enzyme E2 variant 3	UEVLD	471	52.231	7.09326	168.468	8.07	3	3	5	0.942006	3	8.8471
Q86XR8	CEP57_HUMAN	Centrosomal protein of 57 kDa	CEP57	500	57.0535	9.30518	133.311	8	3	3	4	0.814768	3	32.7275
O60291	MGRN1_HUMAN	E3 ubiquitin-protein ligase MGRN1	MGRN1	552	60.7151	5.14795	103.365	7.97	3	3	4	1.06426	3	40.0555
P15056	BRAF_HUMAN	Serine/threonine-protein kinase B-raf	BRAF	766	84.3836	7.53271	133.431	7.83	3	4	4	1.05154	3	19.4001
Q68DK7	MSL1_HUMAN	Male-specific lethal 1 homolog	MSL1	614	67.0866	8.92432	79.7205	7.82	3	3	3	1.14986	3	38.321
Q9BXI6	TB10A_HUMAN	TBC1 domain family member 10A	TBC1D10A	508	57.0813	8.44092	146.858	7.68	3	3	5	0.932542	3	14.3622
Q92466	DDB2_HUMAN	DNA damage-binding protein 2	DDB2	427	47.8334	9.46631	131.333	7.49	3	3	5	0.823782	3	10.6008
Q8NAN2	MIGA1_HUMAN	Mitoguardin 1	MIGA1	632	70.9604	5.63037	111.746	7.44	3	3	3	0.851053	3	19.736
Q14CZ7	FAKD3_HUMAN	FAST kinase domain-containing protein 3, mitochondrial	FASTKD3	662	75.6406	8.29443	137.837	7.4	3	3	3	1.03634	3	0.837071
Q9P2J9	PDP2_HUMAN	[Pyruvate dehydrogenase [acetyl-transferring]]-phosphatase 2, mitochondrial	PDP2	529	59.9399	6.07471	152.958	7.37	3	3	5	1.11331	3	8.07385
Q58A45	PAN3_HUMAN	PAN2-PAN3 deadenylation complex subunit PAN3	PAN3	887	95.5522	8.57275	154.766	7.33	3	3	3	0.970457	3	21.2812
Q96LB3	IFT74_HUMAN	Intraflagellar transport protein 74 homolog	IFT74	600	69.1961	5.99854	185.541	7.17	3	3	3	0.948475	3	12.4468
Q8IZW8	TENS4_HUMAN	Tensin-4	TNS4	715	76.715	7.34229	195.349	7.13	3	3	3	1.08662	3	46.6346
Q9NYP3	DONS_HUMAN	Protein downstream neighbor of Son	DONSON	566	62.7074	8.66064	160.191	7.07	3	3	3	0.975298	3	3.19258
Q7L2R6	ZN765_HUMAN	Zinc finger protein 765	ZNF765	523	61.5937	8.60205	119.065	7.07	3	4	5	1.16318	3	21.7141
Q9BTV5	FSD1_HUMAN	Fibronectin type III and SPRY domain-containing protein 1	FSD1	496	55.7842	6.99072	90.6227	7.06	3	3	3	0.905198	3	29.1874
P0CG12	DERPC_HUMAN	Decreased expression in renal and prostate cancer protein	DERPC	524	51.3592	12.4106	153.947	7.06	3	3	5	0.881183	3	11.5395
P23443	KS6B1_HUMAN	Ribosomal protein S6 kinase beta-1	RPS6KB1	525	59.1018	6.65381	121.662	7.05	3	3	3	0.997014	3	6.70621
Q9H7Z6	KAT8_HUMAN	Histone acetyltransferase KAT8	KAT8	458	52.3697	8.26514	130.334	6.99	3	3	3	1.15257	3	2.6586
P43250	GRK6_HUMAN	G protein-coupled receptor kinase 6	GRK6	576	65.9486	8.00146	109.788	6.94	3	3	3	0.696293	3	0.606223
O14730	RIOK3_HUMAN	Serine/threonine-protein kinase RIO3	RIOK3	519	59.0553	5.75732	93.1411	6.94	3	3	3	0.944231	3	2.53386
Q29983	MICA_HUMAN	MHC class I polypeptide-related sequence A	MICA	383	42.8882	6.97607	100.144	6.79	3	3	4	1.30469	3	6.38583
Q9H9C1	SPE39_HUMAN	Spermatogenesis-defective protein 39 homolog	VIPAS39	493	56.9703	7.40088	163.251	6.69	3	3	3	0.939005	3	0.10118
Q10472	GALT1_HUMAN	Polypeptide N-acetylgalactosaminyltransferase 1	GALNT1	559	64.1774	7.72314	191.181	6.62	3	3	5	0.85403	3	10.9748
P16220	CREB1_HUMAN	Cyclic AMP-responsive element-binding protein 1	CREB1	341	36.6656	5.56689	256.517	6.45	3	3	6	1.0044	3	9.51147
Q8IXQ5	KLHL7_HUMAN	Kelch-like protein 7	KLHL7	586	65.949	6.48096	118.311	6.14	3	3	3	1.02612	3	18.5041
Q5T9L3	WLS_HUMAN	Protein wntless homolog	WLS	541	62.2117	7.35693	116.179	6.1	3	3	4	0.917496	3	1.4304
P48436	SOX9_HUMAN	Transcription factor SOX-9	SOX9	509	56.1024	6.81494	93.4168	6.09	3	3	3	0.993362	3	2.38292
Q5T160	SYRM_HUMAN	Probable arginine--tRNA ligase, mitochondrial	RARS2	578	65.464	8.20654	163.803	5.88	3	3	3	0.828653	3	2.35722
P57737	CORO7_HUMAN	Coronin-7	CORO7	925	100.542	5.79541	121.424	5.84	3	3	3	0.78953	3	3.58325
O00391	QSOX1_HUMAN	Sulfhydryl oxidase 1	QSOX1	747	82.5255	8.92432	121.211	5.76	3	3	3	1.20872	3	47.3506
Q96M96	FGD4_HUMAN	FYVE, RhoGEF and PH domain-containing protein 4	FGD4	766	86.5714	6.12549	157.667	5.74	3	3	5	0.943963	3	10.8712
Q9BRK4	LZTS2_HUMAN	Leucine zipper putative tumor suppressor 2	LZTS2	669	72.7149	6.50732	151.811	5.68	3	3	4	1.03791	3	22.1277
Q9NYJ8	TAB2_HUMAN	TGF-beta-activated kinase 1 and MAP3K7-binding protein 2	TAB2	693	76.4466	8.54346	143.84	5.63	3	3	3	0.835336	3	0.348489
Q9ULH7	MRTFB_HUMAN	Myocardin-related transcription factor B	MRTFB	1088	118.054	6.27783	121.502	5.61	3	3	3	0.950153	3	67.7518
Q7Z4F1	LRP10_HUMAN	Low-density lipoprotein receptor-related protein 10	LRP10	713	76.1447	5.51611	94.9143	5.61	3	3	3	1.14716	3	18.7138
Q9UQR0	SCML2_HUMAN	Sex comb on midleg-like protein 2	SCML2	700	77.2079	8.54346	127.171	5.57	3	3	3	1.193	3	3.8254
Q9UDY8	MALT1_HUMAN	Mucosa-associated lymphoid tissue lymphoma translocation protein 1	MALT1	824	92.2131	5.73193	171.786	5.46	3	3	3	1.07426	3	39.6737
Q9NSG2	CA112_HUMAN	Uncharacterized protein C1orf112	C1orf112	853	96.4917	5.99854	120.671	5.39	3	3	3	0.955804	3	14.4799
O15327	INP4B_HUMAN	Inositol polyphosphate 4-phosphatase type II	INPP4B	924	104.671	6.26514	143.642	5.3	3	3	3	0.859092	3	37.7258
Q5R372	RBG1L_HUMAN	Rab GTPase-activating protein 1-like	RABGAP1L	815	92.4539	5.31299	194.263	5.28	3	4	6	0.968847	3	26.8377
Q96FC9	DDX11_HUMAN	ATP-dependent DNA helicase DDX11	DDX11	970	108.244	7.31299	113.257	5.26	3	3	3	0.89032	3	10.9478
Q6P1M3	L2GL2_HUMAN	LLGL scribble cell polarity complex component 2	LLGL2	1020	113.377	7.51807	182.191	5.2	3	3	5	0.915429	3	1.15599
Q04724	TLE1_HUMAN	Transducin-like enhancer protein 1	TLE1	770	83.1484	7.23975	123.721	5.19	3	3	3	0.840497	3	0.0571055
Q8IZA0	K319L_HUMAN	Dyslexia-associated protein KIAA0319-like protein	KIAA0319L	1049	115.586	6.04932	101.434	5.15	3	3	3	0.812244	3	17.4705
Q8IYR2	SMYD4_HUMAN	SET and MYND domain-containing protein 4	SMYD4	804	89.1679	6.82959	241.529	5.1	3	3	6	0.928504	3	5.03056
Q8IYA6	CKP2L_HUMAN	Cytoskeleton-associated protein 2-like	CKAP2L	745	83.5352	9.83252	130.776	5.1	3	3	3	1.00547	3	2.6263
Q8N556	AFAP1_HUMAN	Actin filament-associated protein 1	AFAP1	730	80.6748	8.67529	81.6038	4.93	3	3	3	0.955094	3	22.6387
Q8WYQ5	DGCR8_HUMAN	Microprocessor complex subunit DGCR8	DGCR8	773	85.9912	5.94775	114.648	4.92	3	3	5	1.22742	3	0.0741406
Q9NS56	TOPRS_HUMAN	E3 ubiquitin-protein ligase Topors	TOPORS	1045	119.125	9.51025	194.574	4.88	3	3	7	0.819384	3	3.19508
Q5TC82	RC3H1_HUMAN	Roquin-1	RC3H1	1133	125.658	7.26904	115.564	4.77	3	3	3	0.939856	3	10.3736
Q8WXW3	PIBF1_HUMAN	Progesterone-induced-blocking factor 1	PIBF1	757	89.7496	6.02393	115.96	4.76	3	3	3	0.939074	3	16.2103
P26045	PTN3_HUMAN	Tyrosine-protein phosphatase non-receptor type 3	PTPN3	913	103.924	7.03467	127.511	4.71	3	3	4	1.24499	3	31.8902
A6NFI3	ZN316_HUMAN	Zinc finger protein 316	ZNF316	1004	108.37	5.31299	120.8	4.68	3	3	4	0.917133	3	4.94933
P49917	DNLI4_HUMAN	DNA ligase 4	LIG4	911	103.904	7.95752	195.158	4.61	3	3	6	0.996501	3	53.7903
Q9NZQ3	SPN90_HUMAN	NCK-interacting protein with SH3 domain	NCKIPSD	722	78.9101	6.37939	104.846	4.57	3	3	3	1.02636	3	18.1034
P49754	VPS41_HUMAN	Vacuolar protein sorting-associated protein 41 homolog	VPS41	854	98.5031	5.84619	157.121	4.57	3	3	4	0.794695	3	0.191333
Q8TEQ8	PIGO_HUMAN	GPI ethanolamine phosphate transferase 3	PIGO	1089	118.623	8.11865	163.923	4.5	3	3	5	1.08278	3	0.34288
Q6ZN55	ZN574_HUMAN	Zinc finger protein 574	ZNF574	896	98.8371	8.07471	135.686	4.46	3	3	3	1.01639	3	24.1396
Q15361	TTF1_HUMAN	Transcription termination factor 1	TTF1	905	102.987	9.37842	129.703	4.42	3	3	3	0.969585	3	0.527011
Q14527	HLTF_HUMAN	Helicase-like transcription factor	HLTF	1009	113.857	8.60205	110.771	4.36	3	3	4	0.856474	3	24.9588
Q2TB10	ZN800_HUMAN	Zinc finger protein 800	ZNF800	664	75.1888	9.46631	125.422	4.22	3	3	3	1.0948	3	0.517014
Q6PJG2	EMSA1_HUMAN	ELM2 and SANT domain-containing protein 1	ELMSAN1	1045	114.918	9.18799	131.537	4.21	3	3	3	1.06255	3	21.4285
Q86TM6	SYVN1_HUMAN	E3 ubiquitin-protein ligase synoviolin	SYVN1	617	67.6403	6.94678	115.207	4.05	3	3	3	1.00222	3	23.0712
Q9UBF8	PI4KB_HUMAN	Phosphatidylinositol 4-kinase beta	PI4KB	816	91.3214	6.25244	137.261	3.92	3	3	3	1.02052	3	21.0172
Q96Q05	TPPC9_HUMAN	Trafficking protein particle complex subunit 9	TRAPPC9	1148	128.449	6.62451	125.666	3.92	3	3	3	0.893474	3	40.541
Q6AI08	HEAT6_HUMAN	HEAT repeat-containing protein 6	HEATR6	1181	128.699	7.03467	163.383	3.9	3	3	5	0.831927	3	1.59497
Q14207	NPAT_HUMAN	Protein NPAT	NPAT	1427	154.195	5.88428	85.3071	3.85	3	3	3	0.794077	3	10.0914
Q5SVZ6	ZMYM1_HUMAN	Zinc finger MYM-type protein 1	ZMYM1	1142	128.633	7.44482	148.541	3.85	3	3	4	1.05101	3	14.3612
P04035	HMDH_HUMAN	3-hydroxy-3-methylglutaryl-coenzyme A reductase	HMGCR	888	97.4126	6.7417	129.678	3.83	3	3	3	1.25351	3	6.1049
Q99650	OSMR_HUMAN	Oncostatin-M-specific receptor subunit beta	OSMR	979	110.438	5.8208	135.331	3.78	3	3	3	1.24401	3	13.4893
Q9H7F0	AT133_HUMAN	Probable cation-transporting ATPase 13A3	ATP13A3	1226	137.953	6.63916	171.716	3.75	3	3	3	0.985014	3	0.485979
Q7Z6J0	SH3R1_HUMAN	E3 ubiquitin-protein ligase SH3RF1	SH3RF1	888	93.0706	8.54346	120.371	3.72	3	3	4	1.07966	3	2.20999
Q9UGH3	S23A2_HUMAN	Solute carrier family 23 member 2	SLC23A2	650	70.2914	7.6792	101.848	3.69	3	3	3	0.93879	3	13.3048
O60266	ADCY3_HUMAN	Adenylate cyclase type 3	ADCY3	1144	128.877	6.58057	96.8151	3.67	3	3	3	1.10859	3	8.22603
Q9NZV1	CRIM1_HUMAN	Cysteine-rich motor neuron 1 protein	CRIM1	1036	113.66	5.21143	103.337	3.67	3	3	3	0.819227	3	29.8216
Q8NFA0	UBP32_HUMAN	Ubiquitin carboxyl-terminal hydrolase 32	USP32	1604	181.54	6.44287	125.431	3.62	3	3	3	1.08642	3	22.4001
Q7Z589	EMSY_HUMAN	BRCA2-interacting transcriptional repressor EMSY	EMSY	1322	141.381	9.33447	108.477	3.56	3	3	3	0.863921	3	9.73922
O15550	KDM6A_HUMAN	Lysine-specific demethylase 6A	KDM6A	1401	154.079	7.44482	120.375	3.28	3	3	3	0.881797	3	9.315
Q8NB49	AT11C_HUMAN	Phospholipid-transporting ATPase IG	ATP11C	1132	129.394	6.66846	190.754	3.18	3	3	5	1.14636	3	10.7237
Q9Y4E5	ZN451_HUMAN	E3 SUMO-protein ligase ZNF451	ZNF451	1061	121.406	6.771	116.791	3.02	3	3	3	1.10135	3	0.482628
Q07889	SOS1_HUMAN	Son of sevenless homolog 1	SOS1	1333	152.368	6.84424	109.719	3	3	3	4	0.975926	3	22.2459
Q8TEU7	RPGF6_HUMAN	Rap guanine nucleotide exchange factor 6	RAPGEF6	1601	179.31	6.40479	178.459	2.94	3	3	4	0.878751	3	17.0184
P19823	ITIH2_HUMAN	Inter-alpha-trypsin inhibitor heavy chain H2	ITIH2	946	106.397	6.85889	155.361	2.85	3	3	3	1.08299	3	24.1532
Q93100	KPBB_HUMAN	Phosphorylase b kinase regulatory subunit beta	PHKB	1093	124.805	6.94678	130.983	2.74	3	3	4	1.01217	3	3.11574
O75970	MPDZ_HUMAN	Multiple PDZ domain protein	MPDZ	2070	221.481	5.05908	186.343	2.71	3	4	5	0.859208	3	25.4518
Q8IZX4	TAF1L_HUMAN	Transcription initiation factor TFIID subunit 1-like	TAF1L	1826	207.171	5.40186	111.264	2.46	3	3	3	0.941283	3	5.88192
Q9ULG1	INO80_HUMAN	Chromatin-remodeling ATPase INO80	INO80	1556	176.643	9.49561	114.286	2.44	3	3	4	0.988346	3	9.06004
O43933	PEX1_HUMAN	Peroxisome biogenesis factor 1	PEX1	1283	142.778	6.32861	113.222	2.26	3	3	5	0.778412	3	1.6145
Q96JN8	NEUL4_HUMAN	Neuralized-like protein 4	NEURL4	1562	166.802	5.85889	132.323	2.18	3	3	5	1.00123	3	3.40444
P42694	HELZ_HUMAN	Probable helicase with zinc finger domain	HELZ	1942	218.833	7.41553	78.2358	2.06	3	3	3	0.95242	3	1.76997
Q15811	ITSN1_HUMAN	Intersectin-1	ITSN1	1721	195.3	7.76709	89.9293	2.03	3	3	3	1.09139	3	12.6658
P01024	CO3_HUMAN	Complement C3	C3	1663	187.03	6.40479	131.841	1.74	3	3	4	1.05113	3	14.4502
P15822	ZEP1_HUMAN	Zinc finger protein 40	HIVEP1	2718	296.681	7.84033	78.3807	1.58	3	3	3	1.06982	3	30.6944
Q3V6T2	GRDN_HUMAN	Girdin	CCDC88A	1871	215.909	6.21436	106.793	1.5	3	3	3	1.07742	3	17.8368
O95613	PCNT_HUMAN	Pericentrin	PCNT	3336	377.806	5.5542	210.368	1.5	3	3	6	1.1212	3	42.8993
Q15847	ADIRF_HUMAN	Adipogenesis regulatory factor	ADIRF	76	7.84997	5.31299	294.528	78.95	4	4	8	1.34514	3	14.5708
P56211	ARP19_HUMAN	cAMP-regulated phosphoprotein 19	ARPP19	112	12.3153	9.08545	436.225	62.5	4	5	9	1.29162	3	1.69294
P62140	PP1B_HUMAN	Serine/threonine-protein phosphatase PP1-beta catalytic subunit	PPP1CB	327	37.1626	6.18896	2119.36	59.63	4	15	59	0.866711	3	7.22074
Q16540	RM23_HUMAN	39S ribosomal protein L23, mitochondrial	MRPL23	153	17.7701	9.68604	195.554	56.21	4	4	5	0.881085	3	2.75575
P15153	RAC2_HUMAN	Ras-related C3 botulinum toxin substrate 2	RAC2	192	21.4151	7.60596	699.917	48.96	4	8	22	1.38304	3	0.639978
O75575	RPC9_HUMAN	DNA-directed RNA polymerase III subunit RPC9	CRCP	148	16.8606	5.38916	184.845	43.92	4	4	5	1.26857	3	16.7753
Q9Y3C4	TPRKB_HUMAN	EKC/KEOPS complex subunit TPRKB	TPRKB	175	19.6485	6.78564	231.801	41.71	4	4	6	1.05715	3	9.95365
Q9BXK1	KLF16_HUMAN	Krueppel-like factor 16	KLF16	252	25.4147	9.87646	421.56	37.3	4	4	10	1.09652	3	26.834
Q5EB52	MEST_HUMAN	Mesoderm-specific transcript homolog protein	MEST	335	38.8055	9.74463	174.46	32.54	4	4	6	0.810269	3	18.424
Q12974	TP4A2_HUMAN	Protein tyrosine phosphatase type IVA 2	PTP4A2	167	19.1148	8.36768	155.944	31.74	4	4	4	1.01205	3	54.0653
Q96FF9	CDCA5_HUMAN	Sororin	CDCA5	252	27.5834	9.61279	190.231	27.78	4	4	7	1.213	3	5.42649
P54652	HSP72_HUMAN	Heat shock-related 70 kDa protein 2	HSPA2	639	69.9779	5.74463	3361.51	26.45	4	18	109	0.893113	3	12.7382
Q8TA86	RP9_HUMAN	Retinitis pigmentosa 9 protein	RP9	221	26.0905	9.78857	156.601	25.79	4	4	5	1.33403	3	23.8373
Q9BW83	IFT27_HUMAN	Intraflagellar transport protein 27 homolog	IFT27	186	20.4673	5.41455	189.786	25.27	4	4	7	0.834514	3	0.181186
Q712K3	UB2R2_HUMAN	Ubiquitin-conjugating enzyme E2 R2	UBE2R2	238	27.149	4.42432	168.155	23.95	4	4	5	1.40832	3	41.2945
Q01658	NC2B_HUMAN	Protein Dr1	DR1	176	19.4317	4.75439	121.478	23.86	4	4	4	1.13759	3	11.7606
Q9Y530	OARD1_HUMAN	ADP-ribose glycohydrolase OARD1	OARD1	152	17.0137	8.30908	224.896	23.68	4	4	7	1.12143	3	3.77142
Q9NWX6	THG1_HUMAN	Probable tRNA(His) guanylyltransferase	THG1L	298	34.8084	8.00146	161.902	23.15	4	4	4	1.03791	3	12.1113
Q15628	TRADD_HUMAN	Tumor necrosis factor receptor type 1-associated DEATH domain protein	TRADD	312	34.2258	6.26514	193.179	21.79	4	4	4	1.34729	3	24.1705
Q9Y3A3	PHOCN_HUMAN	MOB-like protein phocein	MOB4	225	26.0156	5.78271	156.187	21.78	4	4	4	1.0204	3	15.0914
Q96GA7	SDSL_HUMAN	Serine dehydratase-like	SDSL	329	34.6521	6.88818	363.238	20.67	4	4	9	0.964191	3	15.6583
P61587	RND3_HUMAN	Rho-related GTP-binding protein RhoE	RND3	244	27.3507	8.48486	169.061	19.26	4	4	4	1.09727	3	14.3131
Q9BVM2	DPCD_HUMAN	Protein DPCD	DPCD	203	23.2251	9.02686	179.087	19.21	4	4	6	0.723122	3	12.8241
Q9BUP3	HTAI2_HUMAN	Oxidoreductase HTATIP2	HTATIP2	242	27.032	8.38232	220.573	18.18	4	4	7	1.23394	3	20.5462
Q9NWU1	OXSM_HUMAN	3-oxoacyl-[acyl-carrier-protein] synthase, mitochondrial	OXSM	459	48.8118	7.66455	248.088	17.86	4	4	6	0.878286	3	4.78872
Q9Y576	ASB1_HUMAN	Ankyrin repeat and SOCS box protein 1	ASB1	335	36.991	8.20654	98.3043	17.61	4	4	5	1.2422	3	17.547
P78540	ARGI2_HUMAN	Arginase-2, mitochondrial	ARG2	354	38.5539	6.46826	171.612	17.23	4	4	4	2.14176	3	17.5085
Q8WTS6	SETD7_HUMAN	Histone-lysine N-methyltransferase SETD7	SETD7	366	40.6951	4.62744	172.109	17.21	4	4	4	1.18754	3	9.83629
Q8TBZ6	TM10A_HUMAN	tRNA methyltransferase 10 homolog A	TRMT10A	339	39.694	7.6499	152.317	17.11	4	4	6	1.06383	3	18.5325
O95149	SPN1_HUMAN	Snurportin-1	SNUPN	360	41.1162	6.63916	120.062	16.94	4	4	4	1.2025	3	23.3891
Q9BZV1	UBXN6_HUMAN	UBX domain-containing protein 6	UBXN6	441	49.7229	6.88818	146.753	16.55	4	4	4	0.695529	3	65.1107
Q5HYI8	RABL3_HUMAN	Rab-like protein 3	RABL3	236	26.4065	7.10791	144.973	16.1	4	4	6	0.942149	3	14.4141
Q01196	RUNX1_HUMAN	Runt-related transcription factor 1	RUNX1	453	48.7062	9.34912	139.283	15.45	4	4	4	1.17089	3	8.19247
Q9ULV8	CBLC_HUMAN	E3 ubiquitin-protein ligase CBL-C	CBLC	474	52.4224	7.69385	158.067	15.4	4	4	5	0.862431	3	12.9649
P09914	IFIT1_HUMAN	Interferon-induced protein with tetratricopeptide repeats 1	IFIT1	478	55.3252	7.1958	133.747	14.85	4	5	5	1.16306	3	5.76443
O14733	MP2K7_HUMAN	Dual specificity mitogen-activated protein kinase kinase 7	MAP2K7	419	47.4545	9.15869	115.697	14.8	4	4	4	1.06045	3	18.215
Q06265	EXOS9_HUMAN	Exosome complex component RRP45	EXOSC9	439	48.9181	5.2876	246.846	12.98	4	4	7	0.965907	3	21.0306
Q12893	TM115_HUMAN	Transmembrane protein 115	TMEM115	351	38.1725	8.1626	253.471	12.82	4	4	5	1.02437	3	22.1793
Q13888	TF2H2_HUMAN	General transcription factor IIH subunit 2	GTF2H2	395	44.3901	6.75635	176.424	12.41	4	4	6	1.14779	3	43.3202
Q9NXR7	BABA2_HUMAN	BRISC and BRCA1-A complex member 2	BABAM2	383	43.5238	5.80811	197.195	12.27	4	4	6	0.934564	3	20.7
Q15742	NAB2_HUMAN	NGFI-A-binding protein 2	NAB2	525	56.5591	6.96143	215.328	12	4	4	5	0.941855	3	18.9953
O96017	CHK2_HUMAN	Serine/threonine-protein kinase Chk2	CHEK2	543	60.8766	5.90967	170.532	11.6	4	4	4	0.811802	3	10.4818
Q9UPW0	FOXJ3_HUMAN	Forkhead box protein J3	FOXJ3	622	68.9171	7.09326	215.032	11.58	4	4	7	1.22026	3	0.106513
P06280	AGAL_HUMAN	Alpha-galactosidase A	GLA	429	48.7349	5.60498	161.834	11.19	4	4	6	0.903056	3	3.7036
P41440	S19A1_HUMAN	Reduced folate transporter	SLC19A1	591	64.827	8.95361	190.14	11.17	4	4	6	0.997941	3	15.9631
Q96CB8	INT12_HUMAN	Integrator complex subunit 12	INTS12	462	48.7771	9.68604	265.134	11.04	4	4	6	0.942521	3	4.13138
Q15118	PDK1_HUMAN	[Pyruvate dehydrogenase (acetyl-transferring)] kinase isozyme 1, mitochondrial	PDK1	436	49.213	8.80713	195.713	10.78	4	4	5	1.07977	3	0.296757
Q6P4E1	CASC4_HUMAN	Protein CASC4	CASC4	436	49.4678	5.2876	149.369	10.78	4	4	6	1.20799	3	8.06448
Q8NDH3	PEPL1_HUMAN	Probable aminopeptidase NPEPL1	NPEPL1	523	55.8255	6.87354	144.205	10.52	4	4	5	1.00055	3	7.33899
P41212	ETV6_HUMAN	Transcription factor ETV6	ETV6	452	52.9666	7.43018	162.063	10.4	4	4	4	1.03206	3	25.6941
Q9H0R6	GATA_HUMAN	Glutamyl-tRNA(Gln) amidotransferase subunit A, mitochondrial	QRSL1	528	57.4241	5.68115	255.013	9.66	4	4	7	1.1468	3	3.87101
Q9UDT6	CLIP2_HUMAN	CAP-Gly domain-containing linker protein 2	CLIP2	1046	115.767	6.72705	434.012	9.46	4	10	16	0.946883	3	6.09262
Q8NEU8	DP13B_HUMAN	DCC-interacting protein 13-beta	APPL2	664	74.4463	4.94482	124.359	9.34	4	4	5	0.943754	3	5.86423
Q7Z7A4	PXK_HUMAN	PX domain-containing protein kinase-like protein	PXK	578	64.9089	9.34912	181.954	9.34	4	4	6	1.02572	3	19.0148
Q9BZL4	PP12C_HUMAN	Protein phosphatase 1 regulatory subunit 12C	PPP1R12C	782	84.8299	5.56689	248.055	9.21	4	4	5	1.00127	3	0.854289
Q6ZMI0	PPR21_HUMAN	Protein phosphatase 1 regulatory subunit 21	PPP1R21	780	88.2595	6.84424	188.903	8.97	4	4	4	0.850245	3	17.3146
Q6P1M0	S27A4_HUMAN	Long-chain fatty acid transport protein 4	SLC27A4	643	72.0181	8.47021	137.326	8.71	4	4	4	0.906118	3	13.1112
Q08AE8	SPIR1_HUMAN	Protein spire homolog 1	SPIRE1	756	85.4894	8.6167	204.744	8.33	4	4	6	0.951318	3	4.04544
Q8NEB9	PK3C3_HUMAN	Phosphatidylinositol 3-kinase catalytic subunit type 3	PIK3C3	887	101.485	6.81494	204.709	8.12	4	4	4	0.836045	3	15.0215
Q9BZL6	KPCD2_HUMAN	Serine/threonine-protein kinase D2	PRKD2	878	96.6607	6.84424	171.693	7.63	4	4	4	0.778178	3	8.18734
Q8NEC7	GSTCD_HUMAN	Glutathione S-transferase C-terminal domain-containing protein	GSTCD	633	71.0327	7.78174	137.35	7.42	4	4	5	0.898904	3	11.6233
Q9H5N1	RABE2_HUMAN	Rab GTPase-binding effector protein 2	RABEP2	569	63.5041	4.77979	146.524	7.38	4	4	5	0.94073	3	3.79614
Q9NZJ0	DTL_HUMAN	Denticleless protein homolog	DTL	730	79.4174	8.86572	197.201	6.71	4	4	6	1.05521	3	4.67644
Q96PV6	LENG8_HUMAN	Leukocyte receptor cluster member 8	LENG8	800	88.102	9.11475	245.428	6.13	4	4	6	0.851828	3	5.50459
Q01804	OTUD4_HUMAN	OTU domain-containing protein 4	OTUD4	1114	123.968	6.7124	148.603	5.92	4	4	4	1.0097	3	16.9595
Q9UPR3	SMG5_HUMAN	Protein SMG5	SMG5	1016	113.855	5.90967	128.984	5.91	4	4	4	0.69257	3	13.2405
O94761	RECQ4_HUMAN	ATP-dependent DNA helicase Q4	RECQL4	1208	132.983	8.08936	196.857	5.38	4	4	6	0.973637	3	9.62893
Q96KQ4	ASPP1_HUMAN	Apoptosis-stimulating of p53 protein 1	PPP1R13B	1090	119.492	6.75635	149.817	5.32	4	4	5	0.980477	3	12.6536
Q7Z6B7	SRGP1_HUMAN	SLIT-ROBO Rho GTPase-activating protein 1	SRGAP1	1085	124.186	6.82959	131.691	5.25	4	4	4	0.892485	3	14.1226
P42684	ABL2_HUMAN	Tyrosine-protein kinase ABL2	ABL2	1182	128.263	8.07471	218.839	4.4	4	4	6	1.13228	3	19.7656
Q9HD67	MYO10_HUMAN	Unconventional myosin-X	MYO10	2058	237.198	6.21436	124.051	2.67	4	4	4	0.677287	3	12.4824
P08572	CO4A2_HUMAN	Collagen alpha-2(IV) chain	COL4A2	1712	167.449	8.66064	146.997	2.39	4	4	6	0.792258	3	31.1019
Q5XKP0	MIC13_HUMAN	MICOS complex subunit MIC13	MICOS13	118	13.0788	9.42236	150.311	75.42	5	5	6	0.855135	3	4.67271
Q9Y248	PSF2_HUMAN	DNA replication complex GINS protein PSF2	GINS2	185	21.414	5.43994	259.831	52.97	5	5	6	0.987194	3	37.1889
Q9NZZ3	CHMP5_HUMAN	Charged multivesicular body protein 5	CHMP5	219	24.5554	4.83057	328.843	40.64	5	5	7	1.00541	3	22.5691
Q96CW6	S7A6O_HUMAN	Probable RNA polymerase II nuclear localization protein SLC7A6OS	SLC7A6OS	309	35.0067	4.60205	235.276	24.92	5	5	8	0.849788	3	2.76117
Q8N999	CL029_HUMAN	Uncharacterized protein C12orf29	C12orf29	325	37.466	7.06396	146.893	24.92	5	5	6	1.04389	3	3.50632
Q7Z7C8	TAF8_HUMAN	Transcription initiation factor TFIID subunit 8	TAF8	310	34.2413	6.45557	233.546	20.65	5	5	6	1.00112	3	19.7224
O95674	CDS2_HUMAN	Phosphatidate cytidylyltransferase 2	CDS2	445	51.3841	7.09326	183.676	19.33	5	5	5	0.8709	3	40.7464
Q9NPH2	INO1_HUMAN	Inositol-3-phosphate synthase 1	ISYNA1	558	61.0291	5.75732	216.13	19	5	5	5	0.642952	3	8.5872
Q92947	GCDH_HUMAN	Glutaryl-CoA dehydrogenase, mitochondrial	GCDH	438	48.0964	8.06006	199.746	18.49	5	5	5	0.822423	3	4.33351
Q9UQ13	SHOC2_HUMAN	Leucine-rich repeat protein SHOC-2	SHOC2	582	64.8475	8.45557	129.049	18.38	5	5	5	0.781657	3	1.66348
Q9NPH0	PPA6_HUMAN	Lysophosphatidic acid phosphatase type 6	ACP6	428	48.8547	6.46826	169.103	18.22	5	5	5	0.759141	3	21.4783
Q9H0W5	CCDC8_HUMAN	Coiled-coil domain-containing protein 8	CCDC8	538	59.3389	8.63135	310.05	16.73	5	5	6	1.20533	3	0.810255
Q9UKV5	AMFR_HUMAN	E3 ubiquitin-protein ligase AMFR	AMFR	643	72.9488	6.39209	164.471	11.82	5	5	5	0.896246	3	1.75729
Q93063	EXT2_HUMAN	Exostosin-2	EXT2	718	82.2019	6.55127	203.665	8.91	5	5	7	0.963555	3	14.5838
Q92540	SMG7_HUMAN	Protein SMG7	SMG7	1137	127.202	8.71924	180.362	5.89	5	5	6	1.09119	3	20.671
Q6F5E8	CARL2_HUMAN	Capping protein, Arp2/3 and myosin-I linker protein 2	CARMIL2	1435	154.593	6.75635	281.901	5.57	5	5	8	1.11096	3	12.8539
Q8WX93	PALLD_HUMAN	Palladin	PALLD	1383	150.47	7.09326	211.695	4.27	5	5	7	1.40823	3	1.23643
Q9UNK0	STX8_HUMAN	Syntaxin-8	STX8	236	26.89	4.98291	281.967	44.92	6	6	7	0.737315	3	1.08149
Q9HCN8	SDF2L_HUMAN	Stromal cell-derived factor 2-like protein 1	SDF2L1	221	23.5837	7.03467	263.759	39.37	6	6	8	1.18174	3	11.9766
Q8IY22	CMIP_HUMAN	C-Maf-inducing protein	CMIP	773	86.2751	6.69775	263.587	10.74	6	6	6	0.989993	3	12.2788
Q5MIZ7	P4R3B_HUMAN	Serine/threonine-protein phosphatase 4 regulatory subunit 3B	PPP4R3B	849	97.3968	4.95752	433.245	18.73	7	12	15	0.884571	3	5.13839
Q9H9P8	L2HDH_HUMAN	L-2-hydroxyglutarate dehydrogenase, mitochondrial	L2HGDH	463	50.2839	8.14795	327.937	26.78	8	8	10	1.02176	3	22.6382
P50583	AP4A_HUMAN	Bis(5'-nucleosyl)-tetraphosphatase [asymmetrical]	NUDT2	147	16.8186	5.35107	152.054	38.1	4	4	4	0.827516	3	2.62539
Q9Y3D7	TIM16_HUMAN	Mitochondrial import inner membrane translocase subunit TIM16	PAM16	125	13.8162	9.70068	232.195	54.4	5	5	7	1.14942	3	24.6663
P09972	ALDOC_HUMAN	Fructose-bisphosphate aldolase C	ALDOC	364	39.4312	6.87354	819.604	22.8	3	8	25	0.649886	4	24.8043
Q6UW02	CP20A_HUMAN	Cytochrome P450 20A1	CYP20A1	462	52.399	6.21436	354.266	12.12	3	3	9	0.898995	4	49.0949
Q9Y2R0	COA3_HUMAN	Cytochrome c oxidase assembly factor 3 homolog, mitochondrial	COA3	106	11.7241	9.59814	191.517	38.68	4	4	7	0.819169	4	4.71745
Q7Z6M4	MTEF4_HUMAN	Transcription termination factor 4, mitochondrial	MTERF4	381	43.9299	4.81787	178.094	19.16	5	5	6	0.83363	4	32.1317
Q9C0E8	LNP_HUMAN	Endoplasmic reticulum junction formation protein lunapark	LNPK	428	47.7102	5.10986	213.033	14.25	3	3	4	1.0781	4	33.2716
Q9NTM9	CUTC_HUMAN	Copper homeostasis protein cutC homolog	CUTC	273	29.322	8.17725	152.811	24.18	4	4	4	1.05788	4	51.5825
Q9BT25	HAUS8_HUMAN	HAUS augmin-like complex subunit 8	HAUS8	410	44.83	7.06396	199.623	19.27	4	4	5	1.10416	4	12.9021
Q7Z2W9	RM21_HUMAN	39S ribosomal protein L21, mitochondrial	MRPL21	205	22.8003	9.89111	203.49	40	5	5	7	1.04794	4	11.135
P42858	HD_HUMAN	Huntingtin	HTT	3142	347.383	6.20166	212.641	2.64	5	5	5	0.845582	4	13.6127
Q9Y2L5	TPPC8_HUMAN	Trafficking protein particle complex subunit 8	TRAPPC8	1435	160.896	6.87354	184.81	5.92	5	5	5	1.03032	3	2.64222
P02647	APOA1_HUMAN	Apolipoprotein A-I	APOA1	267	30.7589	5.75732	111.972	9.36	2	2	4	1.40881	3	13.4896
Q9UIL1	SCOC_HUMAN	Short coiled-coil protein	SCOC	159	18.0341	8.85107	298.333	35.22	3	3	4	1.02097	3	10.9278
P48730	KC1D_HUMAN	Casein kinase I isoform delta	CSNK1D	415	47.3002	9.74463	581.847	32.29	4	11	16	1.01969	3	4.10935
Q8NBZ7	UXS1_HUMAN	UDP-glucuronic acid decarboxylase 1	UXS1	420	47.5467	8.93896	177.993	19.05	4	4	4	0.855085	3	14.5621
Q6IN84	MRM1_HUMAN	rRNA methyltransferase 1, mitochondrial	MRM1	353	38.614	7.94287	161.097	17.56	4	4	6	0.936015	3	1.20152
P17706	PTN2_HUMAN	Tyrosine-protein phosphatase non-receptor type 2	PTPN2	415	48.4424	8.29443	151.007	17.11	4	4	4	1.05727	3	22.881
Q99638	RAD9A_HUMAN	Cell cycle checkpoint control protein RAD9A	RAD9A	391	42.5204	5.65576	149.489	13.3	4	4	5	1.30798	3	31.0684
Q12802	AKP13_HUMAN	A-kinase anchor protein 13	AKAP13	2813	307.359	5.23682	244.513	2.28	5	5	6	1.10454	3	42.6777
Q5VZF2	MBNL2_HUMAN	Muscleblind-like protein 2	MBNL2	373	40.4912	8.38232	345.895	13.94	2	4	10	0.802958	3	67.4409
Q8NAF0	ZN579_HUMAN	Zinc finger protein 579	ZNF579	562	60.4713	8.68994	299.787	9.43	3	3	5	0.865041	3	12.7199
Q969M7	UBE2F_HUMAN	NEDD8-conjugating enzyme UBE2F	UBE2F	185	21.0637	6.78564	193.431	43.24	4	4	4	0.783004	3	1.64255
P22694	KAPCB_HUMAN	cAMP-dependent protein kinase catalytic subunit beta	PRKACB	351	40.597	8.77783	440.458	41.03	4	10	13	1.13471	3	17.2894
Q0ZGT2	NEXN_HUMAN	Nexilin	NEXN	675	80.6087	5.32568	207.788	7.26	4	4	6	1.23159	3	12.1797
P46821	MAP1B_HUMAN	Microtubule-associated protein 1B	MAP1B	2468	270.468	4.80518	125.995	2.39	4	4	4	0.917517	3	25.0728
P52815	RM12_HUMAN	39S ribosomal protein L12, mitochondrial	MRPL12	198	21.3346	8.86572	375.532	28.79	6	6	11	1.36201	3	87.2877
P67775	PP2AA_HUMAN	Serine/threonine-protein phosphatase 2A catalytic subunit alpha isoform	PPP2CA	309	35.5714	5.5415	1246	73.14	2	14	40	1.43947	4	37.2534
P43308	SSRB_HUMAN	Translocon-associated protein subunit beta	SSR2	183	20.1225	8.35303	415.05	16.94	2	2	13	1.09197	4	9.30226
O43678	NDUA2_HUMAN	NADH dehydrogenase [ubiquinone] 1 alpha subcomplex subunit 2	NDUFA2	99	10.9148	9.56885	147.034	41.41	3	3	4	0.902124	4	20.9031
Q6P5R6	RL22L_HUMAN	60S ribosomal protein L22-like 1	RPL22L1	122	14.5976	9.37842	151.498	39.34	3	3	4	1.01865	4	12.8849
Q96FV2	SCRN2_HUMAN	Secernin-2	SCRN2	425	46.5672	5.66846	200.281	12.71	3	3	4	1.02573	4	34.743
Q9UH62	ARMX3_HUMAN	Armadillo repeat-containing X-linked protein 3	ARMCX3	379	42.4739	8.36768	161.416	10.29	3	3	4	1.00352	4	48.8639
Q8IYB5	SMAP1_HUMAN	Stromal membrane-associated protein 1	SMAP1	467	50.3544	8.74854	190.892	9.85	3	3	7	0.717918	4	14.1707
O14662	STX16_HUMAN	Syntaxin-16	STX16	325	37.0082	6.11279	205.047	9.54	3	3	8	1.01041	4	37.1977
P84243	H33_HUMAN	Histone H3.3	H3-3A	136	15.3185	11.2681	2819.69	74.26	4	14	120	0.727846	4	24.5502
Q96NC0	ZMAT2_HUMAN	Zinc finger matrin-type protein 2	ZMAT2	199	23.597	9.01221	230.817	22.61	4	4	6	1.04094	4	14.617
Q14493	SLBP_HUMAN	Histone RNA hairpin-binding protein	SLBP	270	31.2662	7.47412	214.278	15.56	4	4	7	1.19152	4	16.4569
Q92542	NICA_HUMAN	Nicastrin	NCSTN	709	78.3615	5.98584	317.295	11.99	4	4	6	0.922446	4	51.2877
O75381	PEX14_HUMAN	Peroxisomal membrane protein PEX14	PEX14	377	41.2117	4.94482	277.149	11.41	4	4	7	0.801874	4	56.5731
P06865	HEXA_HUMAN	Beta-hexosaminidase subunit alpha	HEXA	529	60.6643	5.16064	136.071	8.88	4	4	4	0.909525	4	21.1282
P22670	RFX1_HUMAN	MHC class II regulatory factor RFX1	RFX1	979	104.693	6.29053	250.834	9.19	5	5	7	0.983225	4	22.5241
Q9GZY8	MFF_HUMAN	Mitochondrial fission factor	MFF	342	38.4408	8.95361	233.618	36.26	7	7	7	1.04196	4	12.2725
Q9BU23	LMF2_HUMAN	Lipase maturation factor 2	LMF2	707	79.6475	10.0962	265.399	17.96	7	7	7	0.857789	4	32.9219
P33552	CKS2_HUMAN	Cyclin-dependent kinases regulatory subunit 2	CKS2	79	9.85398	8.45557	138.601	32.91	2	3	5	1.12656	4	16.1079
P16402	H13_HUMAN	Histone H1.3	H1-3	221	22.3363	11.019	2760.7	30.77	2	13	88	1.08176	4	23.0446
O43257	ZNHI1_HUMAN	Zinc finger HIT domain-containing protein 1	ZNHIT1	154	17.5248	9.40771	123.895	20.78	2	2	4	0.971289	4	7.06113
Q9Y3D3	RT16_HUMAN	28S ribosomal protein S16, mitochondrial	MRPS16	137	15.335	9.49561	177.234	18.98	2	2	6	0.883918	4	34.5806
Q5TA50	CPTP_HUMAN	Ceramide-1-phosphate transfer protein	CPTP	214	24.3496	7.21045	259.984	12.15	2	2	7	0.961772	4	20.4742
P51159	RB27A_HUMAN	Ras-related protein Rab-27A	RAB27A	221	24.8523	5.22412	121.234	11.76	2	2	4	0.948306	4	25.1984
Q6S8J3	POTEE_HUMAN	POTE ankyrin domain family member E	POTEE	1075	121.286	6.20166	11995.6	10.79	2	9	372	1.08686	4	40.8169
Q96S97	MYADM_HUMAN	Myeloid-associated differentiation marker	MYADM	322	35.2503	8.14795	179.595	10.56	2	2	4	0.972678	4	14.9595
Q9GZM5	YIPF3_HUMAN	Protein YIPF3	YIPF3	350	38.2226	5.75732	637.07	10.29	2	2	6	1.12367	4	11.845
P04637	P53_HUMAN	Cellular tumor antigen p53	TP53	393	43.6254	6.78564	218.693	8.14	2	2	4	1.07814	4	17.1792
A6NKD9	CC85C_HUMAN	Coiled-coil domain-containing protein 85C	CCDC85C	419	45.182	6.96143	247.824	8.11	2	2	3	0.763844	4	7.11118
Q7LGA3	HS2ST_HUMAN	Heparan sulfate 2-O-sulfotransferase 1	HS2ST1	356	41.8544	8.68994	167.43	7.58	2	2	4	0.914054	4	22.6045
P15151	PVR_HUMAN	Poliovirus receptor	PVR	417	45.2738	6.52197	120.517	6	2	2	4	1.03204	4	16.7001
Q9BVK2	ALG8_HUMAN	Probable dolichyl pyrophosphate Glc1Man9GlcNAc2 alpha-1,3-glucosyltransferase	ALG8	526	60.048	9.14404	104.573	4.75	2	2	4	0.845833	4	25.9585
Q96RF0	SNX18_HUMAN	Sorting nexin-18	SNX18	628	68.8512	5.68115	174.763	4.62	2	2	5	0.931704	4	30.9575
Q13488	VPP3_HUMAN	V-type proton ATPase 116 kDa subunit a isoform 3	TCIRG1	830	92.9084	7.12256	219.9	4.58	2	2	4	0.949153	4	16.0633
Q9BX95	SGPP1_HUMAN	Sphingosine-1-phosphate phosphatase 1	SGPP1	441	49.0757	8.82178	155.771	3.85	2	2	5	0.783761	4	23.8852
Q66K89	E4F1_HUMAN	Transcription factor E4F1	E4F1	784	83.4439	6.34131	270.286	3.83	2	2	4	0.938676	4	6.85402
P02788	TRFL_HUMAN	Lactotransferrin	LTF	710	78.1319	8.11865	205.509	2.96	2	2	7	1.21496	4	23.6907
O75506	HSBP1_HUMAN	Heat shock factor-binding protein 1	HSBP1	76	8.53818	4.36084	247.966	64.47	3	3	6	0.856482	4	11.5162
P63172	DYLT1_HUMAN	Dynein light chain Tctex-type 1	DYNLT1	113	12.444	5.08447	306.166	49.56	3	3	5	1.13385	4	35.1476
P11233	RALA_HUMAN	Ras-related protein Ral-A	RALA	206	23.552	7.10791	885.442	49.03	3	8	22	1.00521	4	9.29411
Q9NPE3	NOP10_HUMAN	H/ACA ribonucleoprotein complex subunit 3	NOP10	64	7.70097	9.99365	248.706	45.31	3	3	5	1.09681	4	17.5965
L0R6Q1	S35U4_HUMAN	SLC35A4 upstream open reading frame protein	SLC35A4	103	11.1259	8.104	114.745	39.81	3	3	4	1.01154	4	30.7797
Q9Y6B6	SAR1B_HUMAN	GTP-binding protein SAR1b	SAR1B	198	22.3955	6.11279	583.303	39.39	3	6	17	1.10334	4	7.39335
O14933	UB2L6_HUMAN	Ubiquitin/ISG15-conjugating enzyme E2 L6	UBE2L6	153	17.7572	7.88428	156.947	38.56	3	3	5	1.19595	4	26.7828
O60220	TIM8A_HUMAN	Mitochondrial import inner membrane translocase subunit Tim8 A	TIMM8A	97	10.9913	5.16064	168.37	38.14	3	3	4	0.744606	4	35.68
P56385	ATP5I_HUMAN	ATP synthase subunit e, mitochondrial	ATP5ME	69	7.92833	9.34912	137.724	37.68	3	3	4	0.969306	4	17.7711
P62312	LSM6_HUMAN	U6 snRNA-associated Sm-like protein LSm6	LSM6	80	9.12177	9.5835	164.288	37.5	3	3	4	1.39926	4	23.1406
Q13542	4EBP2_HUMAN	Eukaryotic translation initiation factor 4E-binding protein 2	EIF4EBP2	120	12.9313	6.66846	167.231	37.5	3	3	4	1.22815	4	13.8473
Q9NZ45	CISD1_HUMAN	CDGSH iron-sulfur domain-containing protein 1	CISD1	108	12.1912	9.08545	348.629	36.11	3	3	11	0.552637	4	33.7618
Q7Z422	SZRD1_HUMAN	SUZ domain-containing protein 1	SZRD1	152	16.9869	8.95361	207.681	35.53	3	3	5	0.954839	4	28.7224
Q9GZY4	COA1_HUMAN	Cytochrome c oxidase assembly factor 1 homolog	COA1	146	16.6837	8.80713	109.855	34.93	3	3	4	0.825762	4	40.5019
Q13526	PIN1_HUMAN	Peptidyl-prolyl cis-trans isomerase NIMA-interacting 1	PIN1	163	18.232	8.82178	245.283	33.13	3	3	5	0.956489	4	26.4933
P51636	CAV2_HUMAN	Caveolin-2	CAV2	162	18.2792	5.2749	118.3	32.72	3	3	4	0.884499	4	22.007
P18859	ATP5J_HUMAN	ATP synthase-coupling factor 6, mitochondrial	ATP5PF	108	12.5796	9.5249	365.108	32.41	3	3	6	0.933775	4	36.0852
P11908	PRPS2_HUMAN	Ribose-phosphate pyrophosphokinase 2	PRPS2	318	34.747	6.60986	754.038	31.76	3	7	20	1.0204	4	10.393
Q9BRA0	LSMD1_HUMAN	N-alpha-acetyltransferase 38, NatC auxiliary subunit	NAA38	125	13.5056	5.52881	271.24	30.4	3	3	9	1.0186	4	20.0882
Q9BT73	PSMG3_HUMAN	Proteasome assembly chaperone 3	PSMG3	122	13.0961	7.88428	310.507	30.33	3	3	8	0.835627	4	22.7748
Q9BV40	VAMP8_HUMAN	Vesicle-associated membrane protein 8	VAMP8	100	11.431	7.34229	153.385	30	3	3	4	0.954317	4	9.36646
Q8WVK2	SNR27_HUMAN	U4/U6.U5 small nuclear ribonucleoprotein 27 kDa protein	SNRNP27	155	18.8489	11.6196	140.671	29.68	3	3	4	0.931171	4	38.236
Q9UII2	ATIF1_HUMAN	ATPase inhibitor, mitochondrial	ATP5IF1	106	12.2413	9.34912	114.349	28.3	3	3	3	1.02828	4	10.2602
Q8N5L8	RP25L_HUMAN	Ribonuclease P protein subunit p25-like protein	RPP25L	163	17.6202	10.3013	144.985	26.99	3	3	6	0.852184	4	25.7145
Q9UI09	NDUAC_HUMAN	NADH dehydrogenase [ubiquinone] 1 alpha subcomplex subunit 12	NDUFA12	145	17.1036	9.62744	181.915	25.52	3	3	6	0.958278	4	5.75207
P57105	SYJ2B_HUMAN	Synaptojanin-2-binding protein	SYNJ2BP	145	15.9182	6.30322	184.671	25.52	3	3	5	0.853207	4	11.0222
Q16595	FRDA_HUMAN	Frataxin, mitochondrial	FXN	210	23.1209	8.68994	192.027	23.81	3	3	5	1.09829	4	9.5439
Q9BRV8	SIKE1_HUMAN	Suppressor of IKBKE 1	SIKE1	207	23.7059	5.21143	251.025	23.67	3	3	4	1.14173	4	5.33644
Q96IU4	ABHEB_HUMAN	Protein ABHD14B	ABHD14B	210	22.3316	6.40479	214.032	23.33	3	3	7	1.13319	4	5.8775
Q8WUX2	CHAC2_HUMAN	Glutathione-specific gamma-glutamylcyclotransferase 2	CHAC2	184	20.8616	5.42725	222.344	22.83	3	3	6	1.07264	4	36.1479
Q9BQI0	AIF1L_HUMAN	Allograft inflammatory factor 1-like	AIF1L	150	17.0566	7.1958	213.531	22.67	3	3	6	0.813723	4	15.3448
Q13432	U119A_HUMAN	Protein unc-119 homolog A	UNC119	240	26.9454	6.41748	156.433	21.67	3	4	5	0.927703	4	36.4536
Q9BYC9	RM20_HUMAN	39S ribosomal protein L20, mitochondrial	MRPL20	149	17.4316	10.8579	172.233	20.81	3	3	7	1.14122	4	20.3274
Q9P021	CRIPT_HUMAN	Cysteine-rich PDZ-binding protein	CRIPT	101	11.2086	9.46631	275.121	19.8	3	3	8	1.02035	4	8.07409
P61966	AP1S1_HUMAN	AP-1 complex subunit sigma-1A	AP1S1	158	18.7206	5.73193	216.546	19.62	3	3	5	0.849118	4	21.3186
Q53FT3	HIKES_HUMAN	Protein Hikeshi	HIKESHI	197	21.6137	5.45264	197.419	19.29	3	3	5	0.893984	4	9.88118
O15258	RER1_HUMAN	Protein RER1	RER1	196	22.9429	9.53955	153.818	18.88	3	3	6	0.936142	4	10.8823
P09234	RU1C_HUMAN	U1 small nuclear ribonucleoprotein C	SNRPC	159	17.3812	9.67139	193.435	18.87	3	3	6	1.05875	4	14.4847
Q8N5M4	TTC9C_HUMAN	Tetratricopeptide repeat protein 9C	TTC9C	171	20.0002	8.92432	150.103	18.71	3	3	4	0.965391	4	12.0733
P55212	CASP6_HUMAN	Caspase-6	CASP6	293	33.2885	6.93213	277.794	18.43	3	4	7	1.118	4	39.1076
Q6UXV4	MIC27_HUMAN	MICOS complex subunit MIC27	APOOL	268	29.1403	9.5249	219.861	18.28	3	3	6	0.919563	4	15.8006
O60930	RNH1_HUMAN	Ribonuclease H1	RNASEH1	286	32.044	9.15869	154.529	18.18	3	3	4	1.08578	4	16.3741
P02792	FRIL_HUMAN	Ferritin light chain	FTL	175	20.0071	5.78271	271.994	17.71	3	3	6	0.887854	4	14.8579
Q96HN2	SAHH3_HUMAN	Adenosylhomocysteinase 3	AHCYL2	611	66.6785	7.35693	470.456	17.35	3	9	18	1.01534	4	15.0586
Q9NZD2	GLTP_HUMAN	Glycolipid transfer protein	GLTP	209	23.8344	7.38623	153.171	17.22	3	3	6	1.17894	4	2.69284
O75915	PRAF3_HUMAN	PRA1 family protein 3	ARL6IP5	188	21.6004	9.77393	203.391	16.49	3	3	5	1.0276	4	39.3871
P36404	ARL2_HUMAN	ADP-ribosylation factor-like protein 2	ARL2	184	20.8649	6.34131	274.197	16.3	3	3	8	1.35534	4	28.5001
Q8NB15	ZN511_HUMAN	Zinc finger protein 511	ZNF511	252	28.2469	7.66455	165.762	16.27	3	3	4	1.15561	4	16.2884
O00165	HAX1_HUMAN	HCLS1-associated protein X-1	HAX1	279	31.6011	4.91943	189.513	16.13	3	3	4	0.869171	4	7.93241
Q9H3Z4	DNJC5_HUMAN	DnaJ homolog subfamily C member 5	DNAJC5	198	22.1343	5.07178	255.036	15.66	3	3	7	1.29054	4	25.6832
Q9UMS0	NFU1_HUMAN	NFU1 iron-sulfur cluster scaffold homolog, mitochondrial	NFU1	254	28.4444	5.07178	159.98	14.96	3	3	4	0.882805	4	4.14378
Q969E8	TSR2_HUMAN	Pre-rRNA-processing protein TSR2 homolog	TSR2	191	20.8809	4.38623	198.142	14.66	3	3	7	0.976071	4	19.2006
Q96IZ7	RSRC1_HUMAN	Serine/Arginine-related protein 53	RSRC1	334	38.6544	11.0776	146.181	14.37	3	3	4	1.05805	4	20.1632
P36507	MP2K2_HUMAN	Dual specificity mitogen-activated protein kinase kinase 2	MAP2K2	400	44.3961	6.55127	209.806	14	3	5	7	0.857218	4	25.6512
Q08170	SRSF4_HUMAN	Serine/arginine-rich splicing factor 4	SRSF4	494	56.6453	11.5171	797.624	13.36	3	8	24	1.26733	4	5.09711
Q7Z2E3	APTX_HUMAN	Aprataxin	APTX	356	40.7141	9.17334	168.993	13.2	3	3	4	1.28297	4	21.7445
Q96LW7	CAR19_HUMAN	Caspase recruitment domain-containing protein 19	CARD19	228	25.573	9.20264	173.048	13.16	3	3	6	0.866373	4	9.91173
P29558	RBMS1_HUMAN	RNA-binding motif, single-stranded-interacting protein 1	RBMS1	406	44.4769	8.79248	508.626	13.05	3	4	18	0.96678	4	17.8816
Q9H7L9	SDS3_HUMAN	Sin3 histone deacetylase corepressor complex component SDS3	SUDS3	328	38.1124	5.65576	162.031	12.2	3	3	4	0.881201	4	26.2314
P43307	SSRA_HUMAN	Translocon-associated protein subunit alpha	SSR1	286	32.2153	4.48779	242.196	11.89	3	3	5	0.762537	4	28.1835
P04156	PRIO_HUMAN	Major prion protein	PRNP	253	27.6432	8.99756	157.573	11.86	3	3	4	0.81962	4	28.5844
Q15629	TRAM1_HUMAN	Translocating chain-associated membrane protein 1	TRAM1	374	43.0438	9.62744	173.597	11.76	3	3	5	1.10989	4	18.429
Q9H490	PIGU_HUMAN	Phosphatidylinositol glycan anchor biosynthesis class U protein	PIGU	435	50.0187	7.72314	165.865	11.49	3	3	4	1.04185	4	30.3445
Q9Y385	UB2J1_HUMAN	Ubiquitin-conjugating enzyme E2 J1	UBE2J1	318	35.1767	6.7417	216.948	11.32	3	3	7	0.945595	4	8.37704
Q8N4J0	CARME_HUMAN	Carnosine N-methyltransferase	CARNMT1	409	47.1554	6.31592	171.02	11.25	3	3	5	0.944847	4	22.0029
P29372	3MG_HUMAN	DNA-3-methyladenine glycosylase	MPG	298	32.8478	9.56885	150.257	11.07	3	3	5	0.915119	4	15.4585
P48509	CD151_HUMAN	CD151 antigen	CD151	253	28.2763	7.47412	197.363	10.67	3	3	7	1.00673	4	10.1184
Q8N8R5	CB069_HUMAN	UPF0565 protein C2orf69	C2orf69	385	43.4206	8.08936	146.293	10.39	3	3	4	0.916896	4	28.3305
Q9UBP4	DKK3_HUMAN	Dickkopf-related protein 3	DKK3	350	38.3651	4.65283	154.67	10.29	3	3	4	0.854673	4	17.6844
O75427	LRCH4_HUMAN	Leucine-rich repeat and calponin homology domain-containing protein 4	LRCH4	683	73.405	8.22119	310.894	10.25	3	3	5	0.775556	4	25.1854
Q9HAS0	NJMU_HUMAN	Protein Njmu-R1	C17orf75	396	44.5929	5.03369	182.715	9.85	3	3	6	1.05799	4	18.8527
Q99538	LGMN_HUMAN	Legumain	LGMN	433	49.3794	6.55127	232.519	9.7	3	3	7	0.983257	4	34.9297
Q7Z7F0	KHDC4_HUMAN	KH homology domain-containing protein 4	KHDC4	614	64.8049	8.73389	189.013	9.61	3	3	5	1.03526	4	25.2876
O43808	PM34_HUMAN	Peroxisomal membrane protein PMP34	SLC25A17	307	34.5448	10.0815	161.914	9.45	3	3	5	0.909988	4	32.8131
Q96DC7	TMCO6_HUMAN	Transmembrane and coiled-coil domain-containing protein 6	TMCO6	493	54.4078	5.80811	151.601	9.33	3	3	4	1.00435	4	27.6418
Q9NWZ5	UCKL1_HUMAN	Uridine-cytidine kinase-like 1	UCKL1	548	61.1025	7.35693	112.361	9.31	3	3	4	1.0638	4	44.6557
Q9BVG9	PTSS2_HUMAN	Phosphatidylserine synthase 2	PTDSS2	487	56.2165	6.25244	153.828	9.24	3	3	4	0.621376	4	63.3716
P05549	AP2A_HUMAN	Transcription factor AP-2-alpha	TFAP2A	437	48.0324	8.01611	125.592	9.15	3	3	4	0.887556	4	2.67395
Q15532	SSXT_HUMAN	Protein SSXT	SS18	418	45.8992	6.45557	237.06	9.09	3	3	9	1.19614	4	18.1385
Q9BTA9	WAC_HUMAN	WW domain-containing adapter protein with coiled-coil	WAC	647	70.6811	9.45166	181.983	8.81	3	3	4	1.0967	4	5.19302
Q99808	S29A1_HUMAN	Equilibrative nucleoside transporter 1	SLC29A1	456	50.1864	8.29443	251.022	8.55	3	3	6	1.11994	4	14.2394
Q9Y5P8	P2R3B_HUMAN	Serine/threonine-protein phosphatase 2A regulatory subunit B'' subunit beta	PPP2R3B	575	65.0193	5.13525	151.542	8.52	3	3	4	1.01756	4	19.8734
Q13470	TNK1_HUMAN	Non-receptor tyrosine-protein kinase TNK1	TNK1	666	72.4217	9.48096	184.509	8.41	3	3	4	0.78954	4	54.8334
P08962	CD63_HUMAN	CD63 antigen	CD63	238	25.6191	7.81104	118.359	8.4	3	3	3	1.40522	4	16.8892
Q9H7F4	T185B_HUMAN	Transmembrane protein 185B	TMEM185B	350	40.5726	7.75244	188.441	8.29	3	3	8	1.24986	4	36.2387
Q9BVN2	RUSC1_HUMAN	RUN and SH3 domain-containing protein 1	RUSC1	902	96.3845	6.30322	163.73	7.65	3	3	4	0.848775	4	7.23702
Q92551	IP6K1_HUMAN	Inositol hexakisphosphate kinase 1	IP6K1	441	50.2035	7.23975	147.338	7.48	3	3	7	1.08992	4	26.7518
Q9Y6J9	TAF6L_HUMAN	TAF6-like RNA polymerase II p300/CBP-associated factor-associated factor 65 kDa subunit 6L	TAF6L	622	67.772	8.96826	200.546	7.23	3	3	4	0.93566	4	6.59337
Q05D32	CTSL2_HUMAN	CTD small phosphatase-like protein 2	CTDSPL2	466	52.9661	6.40479	150.317	7.08	3	3	5	0.928443	4	6.76672
Q9NXE8	CWC25_HUMAN	Pre-mRNA-splicing factor CWC25 homolog	CWC25	425	49.617	10.1841	107.911	7.06	3	3	4	0.934848	4	8.38955
Q9BT22	ALG1_HUMAN	Chitobiosyldiphosphodolichol beta-mannosyltransferase	ALG1	464	52.4839	7.2251	200.193	6.9	3	3	6	1.14598	4	12.2309
Q8IXI2	MIRO1_HUMAN	Mitochondrial Rho GTPase 1	RHOT1	618	70.7389	6.26514	191.807	6.63	3	3	5	0.904256	4	23.916
Q92558	WASF1_HUMAN	Wiskott-Aldrich syndrome protein family member 1	WASF1	559	61.6139	6.45557	233.72	6.62	3	3	6	1.08834	4	14.8567
Q8N442	GUF1_HUMAN	Translation factor GUF1, mitochondrial	GUF1	669	74.2812	8.5874	190.911	6.58	3	3	4	1.01463	4	17.3784
Q04864	REL_HUMAN	Proto-oncogene c-Rel	REL	619	68.4762	5.85889	84.971	6.3	3	3	4	0.955826	4	3.66583
Q9UPY5	XCT_HUMAN	Cystine/glutamate transporter	SLC7A11	501	55.3869	9.18799	191.598	5.99	3	3	4	1.4278	4	20.866
P49116	NR2C2_HUMAN	Nuclear receptor subfamily 2 group C member 2	NR2C2	596	65.3731	6.27783	134.697	5.54	3	3	4	0.881486	4	30.0389
Q6GQQ9	OTU7B_HUMAN	OTU domain-containing protein 7B	OTUD7B	843	92.468	6.7124	248.927	5.46	3	3	4	1.03712	4	50.056
Q9Y4K0	LOXL2_HUMAN	Lysyl oxidase homolog 2	LOXL2	774	86.6683	6.37939	155.723	5.43	3	3	5	1.11225	4	23.3848
Q9Y483	MTF2_HUMAN	Metal-response element-binding transcription factor 2	MTF2	593	67.0467	8.74854	169.822	5.4	3	3	6	1.25282	4	19.5902
O75027	ABCB7_HUMAN	ATP-binding cassette sub-family B member 7, mitochondrial	ABCB7	752	82.5892	9.33447	128.66	5.19	3	3	5	0.995185	4	1.48961
Q5T2E6	ARMD3_HUMAN	Armadillo-like helical domain-containing protein 3	ARMH3	689	78.6594	6.59521	99.1621	4.79	3	3	4	0.732327	4	26.5626
Q9H0H0	INT2_HUMAN	Integrator complex subunit 2	INTS2	1204	134.237	6.04932	169.554	4.57	3	3	4	1.07165	4	22.5049
Q9BZQ6	EDEM3_HUMAN	ER degradation-enhancing alpha-mannosidase-like protein 3	EDEM3	932	104.598	4.93213	191.321	4.4	3	3	4	0.884069	4	14.9234
Q8IXZ2	ZC3H3_HUMAN	Zinc finger CCCH domain-containing protein 3	ZC3H3	948	101.878	10.9458	152.841	4.01	3	3	5	1.01356	4	32.7546
P52848	NDST1_HUMAN	Bifunctional heparan sulfate N-deacetylase/N-sulfotransferase 1	NDST1	882	100.804	7.97217	132.913	3.85	3	3	4	1.06457	4	20.6574
Q9Y4C2	TCAF1_HUMAN	TRPM8 channel-associated factor 1	TCAF1	921	102.061	6.53662	108.792	3.47	3	3	4	0.618429	4	23.8589
Q7Z333	SETX_HUMAN	Probable helicase senataxin	SETX	2677	302.689	7.1665	117.591	1.08	3	3	6	1.00019	4	18.8447
O75592	MYCB2_HUMAN	E3 ubiquitin-protein ligase MYCBP2	MYCBP2	4678	513.309	7.02002	136.978	0.71	3	3	7	0.826185	4	46.4378
Q9BXV9	GON7_HUMAN	EKC/KEOPS complex subunit GON7	GON7	100	10.8521	4.27197	170.207	66	4	4	4	1.05548	4	14.7191
O95295	SNAPN_HUMAN	SNARE-associated protein Snapin	SNAPIN	136	14.8649	9.30518	261.325	55.88	4	4	5	0.97713	4	8.24089
Q5RI15	COX20_HUMAN	Cytochrome c oxidase assembly protein COX20, mitochondrial	COX20	118	13.2828	8.76318	195.694	47.46	4	4	5	0.872386	4	30.3792
P50148	GNAQ_HUMAN	Guanine nucleotide-binding protein G(q) subunit alpha	GNAQ	359	42.1153	5.68115	463.726	40.11	4	11	17	1.09892	4	5.17402
Q9BU61	NDUF3_HUMAN	NADH dehydrogenase [ubiquinone] 1 alpha subcomplex assembly factor 3	NDUFAF3	184	20.3374	8.22119	137.48	37.5	4	4	5	1.21142	4	24.4476
P20339	RAB5A_HUMAN	Ras-related protein Rab-5A	RAB5A	215	23.6438	8.14795	378.195	37.21	4	6	13	1.18119	4	12.1986
Q9P0P0	RN181_HUMAN	E3 ubiquitin-protein ligase RNF181	RNF181	153	17.8975	5.05908	153.267	36.6	4	4	5	0.891273	4	25.31
Q9P0M9	RM27_HUMAN	39S ribosomal protein L27, mitochondrial	MRPL27	148	16.0627	10.4185	181.664	35.81	4	4	6	0.891359	4	12.5032
Q9UHA3	RLP24_HUMAN	Probable ribosome biogenesis protein RLP24	RSL24D1	163	19.6083	9.979	236.328	31.9	4	4	6	1.17628	4	44.3944
Q8N6N3	CA052_HUMAN	UPF0690 protein C1orf52	C1orf52	182	20.5862	5.21143	231.662	31.32	4	4	7	0.983256	4	23.7791
Q9H0A8	COMD4_HUMAN	COMM domain-containing protein 4	COMMD4	199	21.7503	7.31299	262.212	30.65	4	4	8	1.02561	4	12.46
Q9Y6G5	COMDA_HUMAN	COMM domain-containing protein 10	COMMD10	202	22.9521	6.53662	198.735	29.7	4	4	6	1.21851	4	9.09249
O14925	TIM23_HUMAN	Mitochondrial import inner membrane translocase subunit Tim23	TIMM23	209	21.929	8.60205	206.309	28.71	4	4	6	0.963002	4	4.84038
P57735	RAB25_HUMAN	Ras-related protein Rab-25	RAB25	213	23.481	5.96045	173.627	27.7	4	5	5	1.03041	4	16.3804
Q96EY4	TMA16_HUMAN	Translation machinery-associated protein 16	TMA16	203	23.8494	9.26123	234.021	27.59	4	4	5	1.33428	4	45.3289
Q96DC8	ECHD3_HUMAN	Enoyl-CoA hydratase domain-containing protein 3, mitochondrial	ECHDC3	303	32.613	8.646	219.015	26.73	4	4	6	0.999159	4	4.00908
Q14558	KPRA_HUMAN	Phosphoribosyl pyrophosphate synthase-associated protein 1	PRPSAP1	356	39.3686	7.1958	407.634	26.69	4	6	14	1.01933	4	38.9087
P31431	SDC4_HUMAN	Syndecan-4	SDC4	198	21.628	4.50049	332.521	25.25	4	4	11	1.17903	4	40.0617
Q9H1Y0	ATG5_HUMAN	Autophagy protein 5	ATG5	275	32.4263	5.77002	172.969	25.09	4	4	5	0.984115	4	34.7496
Q9NWV4	CZIB_HUMAN	CXXC motif containing zinc binding protein	CZIB	160	18.0368	5.0083	190.48	25	4	4	5	1.4326	4	16.1054
Q14CZ0	CP072_HUMAN	UPF0472 protein C16orf72	C16orf72	275	30.9065	7.91357	193.211	24	4	4	5	0.954327	4	13.1113
Q9UBK9	UXT_HUMAN	Protein UXT	UXT	157	18.2346	7.59131	102.971	23.57	4	4	4	1.07744	4	12.5973
Q9HC98	NEK6_HUMAN	Serine/threonine-protein kinase Nek6	NEK6	313	35.6909	8.03076	322.588	23.32	4	5	6	0.981912	4	10.5534
O14734	ACOT8_HUMAN	Acyl-coenzyme A thioesterase 8	ACOT8	319	35.891	7.56201	204.317	22.57	4	4	7	0.906261	4	29.5169
P53680	AP2S1_HUMAN	AP-2 complex subunit sigma	AP2S1	142	17.0067	6.17627	203.356	21.83	4	4	6	1.06986	4	26.2633
Q9Y365	STA10_HUMAN	START domain-containing protein 10	STARD10	291	33.0276	7.12256	201.671	21.65	4	4	4	0.711525	4	25.9066
Q9NPJ6	MED4_HUMAN	Mediator of RNA polymerase II transcription subunit 4	MED4	270	29.7269	5.09717	370.94	21.48	4	4	9	0.893214	4	16.2358
O95707	RPP29_HUMAN	Ribonuclease P protein subunit p29	POP4	220	25.4088	10.0669	179.571	21.36	4	4	4	0.939899	4	12.8974
Q9BQE4	SELS_HUMAN	Selenoprotein S	SELENOS	189	21.1509	9.70068	118.686	20.63	4	4	4	1.31588	4	14.126
Q8TCF1	ZFAN1_HUMAN	AN1-type zinc finger protein 1	ZFAND1	268	30.7672	7.38623	131.029	20.52	4	4	4	0.91881	4	18.7166
Q92599	SEPT8_HUMAN	Septin-8	SEPTIN8	483	55.7211	6.27783	363.145	20.5	4	6	14	1.05012	4	23.244
Q96EI5	TCAL4_HUMAN	Transcription elongation factor A protein-like 4	TCEAL4	215	24.6319	5.19873	219.798	20	4	4	5	0.877139	4	22.0541
Q7Z7K6	CENPV_HUMAN	Centromere protein V	CENPV	275	29.9271	9.72998	197.939	20	4	4	5	1.02725	4	3.32286
Q92882	OSTF1_HUMAN	Osteoclast-stimulating factor 1	OSTF1	214	23.7719	5.68115	236.855	19.63	4	4	7	0.811518	4	5.19296
Q17RY6	LY6K_HUMAN	Lymphocyte antigen 6K	LY6K	165	18.6603	7.43018	128.708	19.39	4	4	5	1.18978	4	32.3198
Q9BQ95	ECSIT_HUMAN	Evolutionarily conserved signaling intermediate in Toll pathway, mitochondrial	ECSIT	431	49.1169	6.29053	135.723	18.79	4	4	4	1.01205	4	22.4669
Q8NI37	PPTC7_HUMAN	Protein phosphatase PTC7 homolog	PPTC7	304	32.6251	5.18604	195.593	18.75	4	4	4	0.909224	4	10.8193
O60921	HUS1_HUMAN	Checkpoint protein HUS1	HUS1	280	31.6704	6.84424	243.157	18.57	4	4	7	0.981282	4	33.388
Q00535	CDK5_HUMAN	Cyclin-dependent-like kinase 5	CDK5	292	33.2832	7.66455	162.43	18.49	4	4	4	0.934468	4	2.28411
Q86Y37	CACL1_HUMAN	CDK2-associated and cullin domain-containing protein 1	CACUL1	369	41.0374	5.18604	142.47	18.43	4	4	4	0.810598	4	20.1806
Q96EQ0	SGTB_HUMAN	Small glutamine-rich tetratricopeptide repeat-containing protein beta	SGTB	304	33.4083	4.91943	170.783	18.42	4	4	6	1.25641	4	15.7239
Q16342	PDCD2_HUMAN	Programmed cell death protein 2	PDCD2	344	38.5669	5.37646	148.946	18.31	4	4	4	1.07306	4	44.1966
P13747	HLAE_HUMAN	HLA class I histocompatibility antigen, alpha chain E	HLA-E	358	40.0327	5.8335	261.769	18.16	4	5	7	1.09915	4	6.21402
O75319	DUS11_HUMAN	RNA/RNP complex-1-interacting phosphatase	DUSP11	377	43.683	9.29053	100.026	18.04	4	4	4	1.14618	4	13.0553
P07711	CATL1_HUMAN	Cathepsin L1	CTSL	333	37.5397	5.45264	173.374	17.72	4	4	5	0.90075	4	21.9981
Q9NVZ3	NECP2_HUMAN	Adaptin ear-binding coat-associated protein 2	NECAP2	263	28.3213	8.38232	315.971	17.49	4	4	10	1.0823	4	17.9056
Q96BD8	SKA1_HUMAN	Spindle and kinetochore-associated protein 1	SKA1	255	29.4654	7.12256	108.883	17.25	4	4	4	1.06935	4	4.203
Q9Y375	CIA30_HUMAN	Complex I intermediate-associated protein 30, mitochondrial	NDUFAF1	327	37.74	7.63525	167.454	17.13	4	4	6	1.02877	4	13.7917
P20226	TBP_HUMAN	TATA-box-binding protein	TBP	339	37.6745	9.78857	153.25	17.11	4	4	4	1.00053	4	27.2075
Q9UH17	ABC3B_HUMAN	DNA dC->dU-editing enzyme APOBEC-3B	APOBEC3B	382	45.8941	6.06201	234.49	17.02	4	4	5	1.72859	4	14.1842
P31749	AKT1_HUMAN	RAC-alpha serine/threonine-protein kinase	AKT1	480	55.6508	6.07471	221	16.88	4	7	8	0.895636	4	14.4496
Q6PGN9	PSRC1_HUMAN	Proline/serine-rich coiled-coil protein 1	PSRC1	363	38.7726	11.2095	167.61	16.8	4	4	4	1.15846	4	10.3945
Q15906	VPS72_HUMAN	Vacuolar protein sorting-associated protein 72 homolog	VPS72	364	40.5697	6.48096	187.936	16.48	4	4	5	0.938606	4	16.7617
Q66LE6	2ABD_HUMAN	Serine/threonine-protein phosphatase 2A 55 kDa regulatory subunit B delta isoform	PPP2R2D	453	52.0096	6.39209	152.724	16.11	4	6	6	0.825423	4	9.9837
Q9NRS6	SNX15_HUMAN	Sorting nexin-15	SNX15	342	38.2676	5.18604	171.312	16.08	4	4	6	0.763793	4	20.707
Q96NB3	ZN830_HUMAN	Zinc finger protein 830	ZNF830	372	41.9733	5.31299	256.277	15.86	4	4	6	1.03975	4	44.7622
O95429	BAG4_HUMAN	BAG family molecular chaperone regulator 4	BAG4	457	49.5634	5.12256	169.572	15.75	4	5	7	0.988853	4	41.0919
Q9H467	CUED2_HUMAN	CUE domain-containing protein 2	CUEDC2	287	31.9891	4.80518	230.249	15.68	4	4	6	1.23919	4	11.085
Q9BYB4	GNB1L_HUMAN	Guanine nucleotide-binding protein subunit beta-like protein 1	GNB1L	327	35.5951	7.97217	221.482	15.29	4	4	6	1.01824	4	6.88931
P36941	TNR3_HUMAN	Tumor necrosis factor receptor superfamily member 3	LTBR	435	46.6785	5.8335	177.393	15.17	4	4	5	1.36007	4	19.7524
O95999	BCL10_HUMAN	B-cell lymphoma/leukemia 10	BCL10	233	26.2353	5.74463	127.479	15.02	4	4	6	0.876368	4	29.6879
Q9H974	QTRT2_HUMAN	Queuine tRNA-ribosyltransferase accessory subunit 2	QTRT2	415	46.6826	6.81494	182.168	14.94	4	4	5	1.18048	4	7.01002
Q6UXH1	CREL2_HUMAN	Protein disulfide isomerase CRELD2	CRELD2	353	38.1658	4.58936	176.988	14.73	4	4	6	1.01525	4	20.3779
Q8WVD3	RN138_HUMAN	E3 ubiquitin-protein ligase RNF138	RNF138	245	28.1742	6.93213	129.74	14.29	4	4	7	0.986895	4	1.4125
Q9BVS5	TR61B_HUMAN	tRNA (adenine(58)-N(1))-methyltransferase, mitochondrial	TRMT61B	477	52.9317	6.62451	286.257	14.26	4	4	4	0.846556	4	5.1747
Q6N069	NAA16_HUMAN	N-alpha-acetyltransferase 16, NatA auxiliary subunit	NAA16	864	101.397	7.86963	756.605	14.24	4	12	28	0.923024	4	19.13
Q8NBM4	UBAC2_HUMAN	Ubiquitin-associated domain-containing protein 2	UBAC2	344	38.9382	9.01221	148.931	13.95	4	4	4	1.01074	4	11.3943
Q5SQN1	SNP47_HUMAN	Synaptosomal-associated protein 47	SNAP47	464	52.5292	8.68994	173.363	13.79	4	4	4	0.826606	4	10.4608
Q6ZVM7	TM1L2_HUMAN	TOM1-like protein 2	TOM1L2	507	55.5217	4.79248	161.411	13.61	4	4	4	0.828056	4	8.40797
Q92604	LGAT1_HUMAN	Acyl-CoA:lysophosphatidylglycerol acyltransferase 1	LPGAT1	370	43.0613	8.92432	154.019	13.51	4	4	4	1.13715	4	15.1041
Q9H4B6	SAV1_HUMAN	Protein salvador homolog 1	SAV1	383	44.6062	9.08545	139.301	13.05	4	4	4	1.03765	4	51.1583
Q96CB9	NSUN4_HUMAN	5-methylcytosine rRNA methyltransferase NSUN4	NSUN4	384	43.0611	8.17725	162.626	13.02	4	4	4	1.00172	4	8.16416
P14921	ETS1_HUMAN	Protein C-ets-1	ETS1	441	50.3758	5.18604	181.548	12.7	4	4	8	1.03078	4	16.6346
P08651	NFIC_HUMAN	Nuclear factor 1 C-type	NFIC	508	55.64	8.38232	201.011	12.6	4	5	6	0.958884	4	17.2608
Q99447	PCY2_HUMAN	Ethanolamine-phosphate cytidylyltransferase	PCYT2	389	43.8079	6.91748	183.294	12.6	4	4	6	0.959731	4	8.41622
Q96RE7	NACC1_HUMAN	Nucleus accumbens-associated protein 1	NACC1	527	57.2218	5.74463	139.262	12.52	4	4	5	0.741633	4	25.6173
Q7L5Y9	MAEA_HUMAN	E3 ubiquitin-protein transferase MAEA	MAEA	396	45.258	8.68994	160.534	12.37	4	4	4	0.957186	4	6.66939
Q8TF74	WIPF2_HUMAN	WAS/WASL-interacting protein family member 2	WIPF2	440	46.2602	10.9312	151.412	12.27	4	4	4	1.0321	4	20.5352
Q8TB37	NUBPL_HUMAN	Iron-sulfur protein NUBPL	NUBPL	319	34.0609	9.0415	151.636	11.91	4	4	4	0.964429	4	3.28161
Q7L4I2	RSRC2_HUMAN	Arginine/serine-rich coiled-coil protein 2	RSRC2	434	50.5293	11.3267	139.601	11.75	4	4	4	1.24573	4	13.2966
Q6P4I2	WDR73_HUMAN	WD repeat-containing protein 73	WDR73	378	41.6589	5.78271	159.811	11.64	4	4	6	1.12342	4	7.30517
P02774	VTDB_HUMAN	Vitamin D-binding protein	GC	474	52.8829	5.45264	173.261	11.6	4	4	5	1.22421	4	25.2288
Q8NHQ8	RASF8_HUMAN	Ras association domain-containing protein 8	RASSF8	419	48.2975	6.49365	153.327	11.46	4	4	4	0.952269	4	20.2331
Q9P215	POGK_HUMAN	Pogo transposable element with KRAB domain	POGK	609	69.3994	5.13525	141.451	11.17	4	4	5	1.09036	4	5.15983
Q8NFF5	FAD1_HUMAN	FAD synthase	FLAD1	587	65.2243	6.93213	202.396	11.07	4	4	4	1.24808	4	36.6951
Q5SWX8	ODR4_HUMAN	Protein odr-4 homolog	ODR4	454	51.0708	5.92236	193.074	11.01	4	4	5	1.03473	4	9.46548
Q2T9J0	TYSD1_HUMAN	Peroxisomal leader peptide-processing protease	TYSND1	566	59.2713	6.20166	237.398	10.95	4	4	4	1.00634	4	10.0754
Q9Y366	IFT52_HUMAN	Intraflagellar transport protein 52 homolog	IFT52	437	49.6751	5.26221	131.224	10.76	4	4	5	0.945699	4	7.18735
Q9HA77	SYCM_HUMAN	Probable cysteine--tRNA ligase, mitochondrial	CARS2	564	62.1847	8.33838	218.575	10.64	4	4	5	0.929833	4	20.8582
P53609	PGTB1_HUMAN	Geranylgeranyl transferase type-1 subunit beta	PGGT1B	377	42.3408	6.82959	182.359	10.61	4	4	6	1.20468	4	16.2694
Q9NXH8	TOR4A_HUMAN	Torsin-4A	TOR4A	423	46.8849	9.93506	247.471	10.4	4	4	6	0.663802	4	8.8183
P22033	MUTA_HUMAN	Methylmalonyl-CoA mutase, mitochondrial	MMUT	750	83.0818	6.93213	253.275	10.27	4	4	6	0.910385	4	10.7651
Q9UK99	FBX3_HUMAN	F-box only protein 3	FBXO3	471	54.5254	4.99561	120.073	10.19	4	4	4	0.880243	4	14.4485
P19883	FST_HUMAN	Follistatin	FST	344	37.9815	5.66846	135.673	10.17	4	4	4	1.01542	4	6.48919
O95319	CELF2_HUMAN	CUGBP Elav-like family member 2	CELF2	508	54.2501	8.76318	169.66	10.04	4	4	6	1.34568	4	37.0476
Q8IWA5	CTL2_HUMAN	Choline transporter-like protein 2	SLC44A2	706	80.0705	8.57275	173.103	9.92	4	4	4	0.733897	4	9.39948
Q9BQI3	E2AK1_HUMAN	Eukaryotic translation initiation factor 2-alpha kinase 1	EIF2AK1	630	71.0622	5.98584	97.7058	9.84	4	4	4	1.04143	4	9.2901
Q9H3G5	CPVL_HUMAN	Probable serine carboxypeptidase CPVL	CPVL	476	54.1291	5.61768	170.767	9.66	4	4	6	0.774342	4	36.193
Q8IUH3	RBM45_HUMAN	RNA-binding protein 45	RBM45	476	53.4688	7.1665	168.048	9.45	4	4	6	1.0905	4	6.177
Q9NUD5	ZCHC3_HUMAN	Zinc finger CCHC domain-containing protein 3	ZCCHC3	403	43.5199	8.52881	139.314	9.43	4	4	6	0.603157	4	11.8432
Q5TA45	INT11_HUMAN	Integrator complex subunit 11	INTS11	600	67.6186	8.06006	153.053	9.17	4	4	5	0.843297	4	13.6211
Q4J6C6	PPCEL_HUMAN	Prolyl endopeptidase-like	PREPL	727	83.8734	6.37939	212.501	8.94	4	4	4	1.09971	4	20.71
Q9H7E2	TDRD3_HUMAN	Tudor domain-containing protein 3	TDRD3	651	73.1396	9.23193	148.363	8.76	4	4	4	1.14948	4	7.94751
Q3LXA3	TKFC_HUMAN	Triokinase/FMN cyclase	TKFC	575	58.91	7.48877	186.409	8.7	4	4	4	1.06052	4	9.22835
Q8TF76	HASP_HUMAN	Serine/threonine-protein kinase haspin	HASPIN	798	88.4399	9.15869	280.413	8.65	4	4	7	1.04568	4	19.3789
O95208	EPN2_HUMAN	Epsin-2	EPN2	641	68.4393	7.51807	192.231	8.58	4	4	6	1.02878	4	11.2888
Q9UBT7	CTNL1_HUMAN	Alpha-catulin	CTNNAL1	734	81.8447	6.63916	179.423	8.58	4	4	4	0.896723	4	19.9278
Q8TB61	S35B2_HUMAN	Adenosine 3'-phospho 5'-phosphosulfate transporter 1	SLC35B2	432	47.4836	9.15869	215.145	8.56	4	4	7	1.3035	4	13.0653
Q9HB58	SP110_HUMAN	Sp110 nuclear body protein	SP110	689	78.3454	8.86572	100.856	8.56	4	4	4	0.975605	4	19.0674
P08133	ANXA6_HUMAN	Annexin A6	ANXA6	673	75.8256	5.60498	156.574	8.47	4	4	4	0.982938	4	4.18361
Q9ULM6	CNOT6_HUMAN	CCR4-NOT transcription complex subunit 6	CNOT6	557	63.2663	7.26904	226.264	8.44	4	4	8	0.838271	4	44.3332
Q9Y2L9	LRCH1_HUMAN	Leucine-rich repeat and calponin homology domain-containing protein 1	LRCH1	728	80.824	5.93506	175.275	8.38	4	5	5	0.964805	4	17.4759
Q9Y5T5	UBP16_HUMAN	Ubiquitin carboxyl-terminal hydrolase 16	USP16	823	93.5109	6.93213	181.962	8.38	4	4	4	0.899127	4	3.83413
Q6PCD5	RFWD3_HUMAN	E3 ubiquitin-protein ligase RFWD3	RFWD3	774	85.0399	6.45557	139.454	8.27	4	4	4	1.06107	4	19.7553
P28799	GRN_HUMAN	Progranulin	GRN	593	63.4998	6.82959	137.574	8.26	4	4	5	0.866456	4	10.3712
Q6NSJ5	LRC8E_HUMAN	Volume-regulated anion channel subunit LRRC8E	LRRC8E	796	90.1894	6.96143	233.218	8.17	4	4	6	1.06212	4	8.0999
Q5JPH6	SYEM_HUMAN	Probable glutamate--tRNA ligase, mitochondrial	EARS2	523	58.6516	8.76318	166.207	8.03	4	4	6	0.960923	4	12.5391
Q8WUB8	PHF10_HUMAN	PHD finger protein 10	PHF10	498	56.0151	6.62451	136.468	8.03	4	4	6	1.01268	4	21.4312
Q9H5H4	ZN768_HUMAN	Zinc finger protein 768	ZNF768	540	60.1908	7.97217	168.284	7.96	4	4	5	0.820414	4	33.2687
O60942	MCE1_HUMAN	mRNA-capping enzyme	RNGTT	597	68.5126	8.1333	126.125	7.87	4	4	4	1.01376	4	7.71282
Q9H093	NUAK2_HUMAN	NUAK family SNF1-like kinase 2	NUAK2	628	69.5689	8.86572	139.462	7.8	4	4	5	1.18201	4	25.4456
Q5T1V6	DDX59_HUMAN	Probable ATP-dependent RNA helicase DDX59	DDX59	619	68.7664	7.44482	121.352	7.75	4	4	4	1.15014	4	6.91012
O75843	AP1G2_HUMAN	AP-1 complex subunit gamma-like 2	AP1G2	785	87.0617	6.55127	194.701	7.64	4	4	6	1.01488	4	8.92674
O14647	CHD2_HUMAN	Chromodomain-helicase-DNA-binding protein 2	CHD2	1828	211.214	8.104	531.843	7.44	4	13	19	0.921455	4	12.1379
P78536	ADA17_HUMAN	Disintegrin and metalloproteinase domain-containing protein 17	ADAM17	824	92.9613	5.75732	172.437	7.28	4	4	5	0.940542	4	10.7386
Q92994	TF3B_HUMAN	Transcription factor IIIB 90 kDa subunit	BRF1	677	73.7939	5.42725	238.643	7.24	4	4	7	0.865879	4	9.11867
Q96PU4	UHRF2_HUMAN	E3 ubiquitin-protein ligase UHRF2	UHRF2	802	89.9279	8.20654	172.266	7.11	4	4	4	0.82986	4	15.9026
Q8TF42	UBS3B_HUMAN	Ubiquitin-associated and SH3 domain-containing protein B	UBASH3B	649	72.6494	6.93213	154.716	7.09	4	4	5	1.1349	4	7.85734
Q9H4G0	E41L1_HUMAN	Band 4.1-like protein 1	EPB41L1	881	98.4422	5.61768	175.456	7.04	4	4	4	0.780792	4	3.97352
Q14156	EFR3A_HUMAN	Protein EFR3 homolog A	EFR3A	821	92.8649	6.69775	251.853	6.94	4	4	7	0.883508	4	6.61578
Q9H0J9	PAR12_HUMAN	Protein mono-ADP-ribosyltransferase PARP12	PARP12	701	79.0131	8.51416	137.524	6.85	4	4	4	0.828592	4	19.8657
Q92796	DLG3_HUMAN	Disks large homolog 3	DLG3	817	90.2576	7.03467	156.088	6.73	4	4	6	0.88133	4	5.08636
Q01831	XPC_HUMAN	DNA repair protein complementing XP-C cells	XPC	940	105.887	8.89502	175.361	6.49	4	4	5	0.894746	4	8.24468
Q8WUM9	S20A1_HUMAN	Sodium-dependent phosphate transporter 1	SLC20A1	679	73.652	7.07861	119.267	6.48	4	4	4	1.34723	4	22.4726
Q9ULV3	CIZ1_HUMAN	Cip1-interacting zinc finger protein	CIZ1	898	99.9828	6.11279	210.161	6.35	4	4	6	0.869395	4	10.552
Q93050	VPP1_HUMAN	V-type proton ATPase 116 kDa subunit a isoform 1	ATP6V0A1	837	96.3501	6.43018	131.414	6.21	4	4	4	0.861015	4	20.9805
Q9UL03	INT6_HUMAN	Integrator complex subunit 6	INTS6	887	100.326	8.6167	195.18	5.98	4	4	7	0.866443	4	11.2064
Q96J84	KIRR1_HUMAN	Kin of IRRE-like protein 1	KIRREL1	757	83.4838	5.73193	220.437	5.94	4	4	6	1.04077	4	7.23812
O00291	HIP1_HUMAN	Huntingtin-interacting protein 1	HIP1	1037	116.148	5.30029	134.945	5.88	4	4	4	0.740028	4	33.0672
Q96JK2	DCAF5_HUMAN	DDB1- and CUL4-associated factor 5	DCAF5	942	103.899	5.75732	272.75	5.73	4	4	8	0.963251	4	14.6725
Q8IWT6	LRC8A_HUMAN	Volume-regulated anion channel subunit LRRC8A	LRRC8A	810	94.1387	7.94287	127.703	5.68	4	4	5	0.957521	4	9.76591
Q5T0W9	FA83B_HUMAN	Protein FAM83B	FAM83B	1011	114.729	8.96826	181.089	5.64	4	4	4	1.04177	4	10.2079
Q9UEY8	ADDG_HUMAN	Gamma-adducin	ADD3	706	79.1052	6.31592	191.483	5.52	4	4	6	0.80712	4	25.3514
O94967	WDR47_HUMAN	WD repeat-containing protein 47	WDR47	919	101.884	5.93506	194.516	5.11	4	4	4	1.06998	4	4.40384
Q86VI3	IQGA3_HUMAN	Ras GTPase-activating-like protein IQGAP3	IQGAP3	1631	184.584	7.6499	663.985	4.97	4	9	23	0.897051	4	5.0167
Q6P0N0	M18BP_HUMAN	Mis18-binding protein 1	MIS18BP1	1132	129.005	9.24658	181.949	4.95	4	4	4	0.944042	4	7.58185
Q86UU1	PHLB1_HUMAN	Pleckstrin homology-like domain family B member 1	PHLDB1	1377	151.068	8.63135	200.834	4.79	4	4	5	0.743014	4	18.2577
Q86US8	EST1A_HUMAN	Telomerase-binding protein EST1A	SMG6	1419	160.363	7.04932	142.864	4.58	4	4	4	0.841962	4	22.8324
Q2TAZ0	ATG2A_HUMAN	Autophagy-related protein 2 homolog A	ATG2A	1938	212.726	5.88428	188.928	4.13	4	4	6	0.993393	4	10.2487
Q8N573	OXR1_HUMAN	Oxidation resistance protein 1	OXR1	874	97.9094	5.46533	215.383	4.12	4	4	4	0.698162	4	13.0051
Q9ULM3	YETS2_HUMAN	YEATS domain-containing protein 2	YEATS2	1422	150.689	8.98291	155.681	3.94	4	4	5	1.0509	4	18.0963
O60333	KIF1B_HUMAN	Kinesin-like protein KIF1B	KIF1B	1816	204.349	5.60498	225.555	3.69	4	6	6	0.848793	4	32.3521
Q86X10	RLGPB_HUMAN	Ral GTPase-activating protein subunit beta	RALGAPB	1494	166.692	6.78564	94.2548	3.08	4	4	4	1.02406	4	6.18893
Q6VMQ6	MCAF1_HUMAN	Activating transcription factor 7-interacting protein 1	ATF7IP	1270	136.31	4.70361	157.497	2.76	4	4	6	0.926786	4	17.4406
Q6UVK1	CSPG4_HUMAN	Chondroitin sulfate proteoglycan 4	CSPG4	2322	250.382	5.46533	227.495	2.54	4	4	5	0.718873	4	20.7018
P42356	PI4KA_HUMAN	Phosphatidylinositol 4-kinase alpha	PI4KA	2102	236.678	7.06396	142.075	2.52	4	4	4	0.842613	4	4.6454
P25054	APC_HUMAN	Adenomatous polyposis coli protein	APC	2843	311.455	7.79639	157.281	2.04	4	4	5	1.0004	4	6.39673
Q709C8	VP13C_HUMAN	Vacuolar protein sorting-associated protein 13C	VPS13C	3753	422.124	6.82959	201.956	1.36	4	4	7	0.812325	4	4.19415
Q15751	HERC1_HUMAN	Probable E3 ubiquitin-protein ligase HERC1	HERC1	4861	531.891	6.03662	141.176	1.15	4	4	4	0.909145	4	25.0625
Q9NYQ8	FAT2_HUMAN	Protocadherin Fat 2	FAT2	4349	479.018	5.16064	119.488	1.01	4	4	4	0.588359	4	3.59696
Q9Y244	POMP_HUMAN	Proteasome maturation protein	POMP	141	15.7791	5.10986	247.078	62.41	5	5	5	1.13278	4	5.10074
Q96HQ2	C2AIL_HUMAN	CDKN2AIP N-terminal-like protein	CDKN2AIPNL	116	13.1874	4.99561	264.495	60.34	5	5	8	1.19829	4	32.1922
O43598	DNPH1_HUMAN	2'-deoxynucleoside 5'-phosphate N-hydrolase 1	DNPH1	174	19.0966	5.04639	352.509	57.47	5	5	8	1.18201	4	6.24392
Q9GZM3	RPB1B_HUMAN	DNA-directed RNA polymerase II subunit RPB11-b1	POLR2J2	115	13.08	6.771	198.576	54.78	5	5	7	0.959076	4	14.1059
P09132	SRP19_HUMAN	Signal recognition particle 19 kDa protein	SRP19	144	16.1454	9.84717	251.7	54.17	5	5	7	1.21596	4	9.50744
Q9BY32	ITPA_HUMAN	Inosine triphosphate pyrophosphatase	ITPA	194	21.4319	5.65576	219.071	45.88	5	5	7	1.10929	4	17.7363
Q5T0D9	TPRGL_HUMAN	Tumor protein p63-regulated gene 1-like protein	TPRG1L	272	30.1927	7.34229	330.847	43.38	5	5	8	1.40285	4	32.7573
Q86U28	ISCA2_HUMAN	Iron-sulfur cluster assembly 2 homolog, mitochondrial	ISCA2	154	16.4662	5.24951	226.197	42.21	5	5	6	1.04103	4	1.74065
Q9H098	F107B_HUMAN	Protein FAM107B	FAM107B	131	15.5483	8.29443	305.458	41.22	5	5	8	0.94578	4	49.8801
Q9NQ50	RM40_HUMAN	39S ribosomal protein L40, mitochondrial	MRPL40	206	24.4752	9.62744	183.808	36.41	5	5	6	1.08322	4	20.6002
P51452	DUS3_HUMAN	Dual specificity protein phosphatase 3	DUSP3	185	20.4653	7.79639	300.204	36.22	5	5	8	1.23018	4	36.8629
Q9H061	T126A_HUMAN	Transmembrane protein 126A	TMEM126A	195	21.5135	9.26123	239.206	35.38	5	5	6	1.06822	4	19.6952
Q9Y3D6	FIS1_HUMAN	Mitochondrial fission 1 protein	FIS1	152	16.927	8.79248	300.658	34.21	5	5	10	0.951773	4	6.96576
Q86WX3	AROS_HUMAN	Active regulator of SIRT1	RPS19BP1	136	15.4244	10.7407	175.069	32.35	5	5	5	0.897969	4	17.9875
Q9H3R5	CENPH_HUMAN	Centromere protein H	CENPH	247	28.4629	5.2876	206.081	29.15	5	5	7	0.98854	4	18.6428
Q96GS4	BORC6_HUMAN	BLOC-1-related complex subunit 6	BORCS6	357	37.2036	5.75732	484.612	28.57	5	5	10	1.13434	4	22.7885
Q13190	STX5_HUMAN	Syntaxin-5	STX5	355	39.6478	9.15869	350.727	28.45	5	5	7	1.03526	4	27.6748
Q9UFF9	CNOT8_HUMAN	CCR4-NOT transcription complex subunit 8	CNOT8	292	33.5185	4.80518	202.707	26.37	5	5	7	1.27337	4	16.8491
P28065	PSB9_HUMAN	Proteasome subunit beta type-9	PSMB9	219	23.2495	5.03369	238.719	25.57	5	5	6	1.08219	4	11.8605
Q9NWT6	HIF1N_HUMAN	Hypoxia-inducible factor 1-alpha inhibitor	HIF1AN	349	40.2599	5.56689	237.187	24.07	5	5	7	0.932403	4	17.0995
Q92890	UFD1_HUMAN	Ubiquitin recognition factor in ER-associated degradation protein 1	UFD1	307	34.4783	6.69775	349.08	23.45	5	5	6	1.0834	4	18.9129
O95758	PTBP3_HUMAN	Polypyrimidine tract-binding protein 3	PTBP3	552	59.6521	9.0415	296.872	19.93	5	7	11	0.891274	4	11.1428
Q13595	TRA2A_HUMAN	Transformer-2 protein homolog alpha	TRA2A	282	32.6691	11.2681	246.112	19.5	5	5	8	0.817284	4	9.35499
Q9H7X3	ZN696_HUMAN	Zinc finger protein 696	ZNF696	374	40.5495	8.92432	240.373	18.98	5	5	6	1.15184	4	2.92888
Q9BXR0	TGT_HUMAN	Queuine tRNA-ribosyltransferase catalytic subunit 1	QTRT1	403	44.0191	7.2251	208.536	18.86	5	5	5	0.982609	4	3.85823
P53384	NUBP1_HUMAN	Cytosolic Fe-S cluster assembly factor NUBP1	NUBP1	320	34.5124	5.32568	182.849	18.75	5	5	5	0.808412	4	42.9645
O75818	RPP40_HUMAN	Ribonuclease P protein subunit p40	RPP40	363	41.807	6.66846	152.651	18.73	5	5	5	0.984795	4	16.4455
Q9H497	TOR3A_HUMAN	Torsin-3A	TOR3A	397	46.1693	6.01123	212.226	18.39	5	5	5	0.925901	4	5.06363
O75695	XRP2_HUMAN	Protein XRP2	RP2	350	39.6155	5.12256	155.088	18	5	5	5	1.33083	4	18.682
O95365	ZBT7A_HUMAN	Zinc finger and BTB domain-containing protein 7A	ZBTB7A	584	61.4008	5.18604	267.865	16.61	5	5	5	1.02156	4	38.442
O94952	FBX21_HUMAN	F-box only protein 21	FBXO21	628	72.2235	6.0874	197.629	16.4	5	5	5	1.11749	4	4.34891
O75648	MTU1_HUMAN	Mitochondrial tRNA-specific 2-thiouridylase 1	TRMU	421	47.7142	8.03076	268.587	15.68	5	5	8	0.900327	4	23.1646
Q9HB21	PKHA1_HUMAN	Pleckstrin homology domain-containing family A member 1	PLEKHA1	404	45.5249	8.55811	264.937	15.59	5	5	8	0.753874	4	25.0336
Q15018	ABRX2_HUMAN	BRISC complex subunit Abraxas 2	ABRAXAS2	415	46.8719	6.21436	217.232	15.18	5	5	8	1.06848	4	11.7419
Q9NZ52	GGA3_HUMAN	ADP-ribosylation factor-binding protein GGA3	GGA3	723	78.2666	5.57959	212.089	14.38	5	6	7	0.898456	4	11.9354
Q6IBW4	CNDH2_HUMAN	Condensin-2 complex subunit H2	NCAPH2	605	68.1835	4.7417	186.688	14.38	5	5	5	0.960822	4	11.7177
Q86VY9	T200A_HUMAN	Transmembrane protein 200A	TMEM200A	491	54.3218	9.17334	126.887	14.26	5	5	5	1.47414	4	39.9984
Q15904	VAS1_HUMAN	V-type proton ATPase subunit S1	ATP6AP1	470	51.9926	6.13818	171.503	14.26	5	5	5	1.11743	4	7.01004
P85298	RHG08_HUMAN	Rho GTPase-activating protein 8	ARHGAP8	464	53.45	9.40771	249.44	13.58	5	5	7	0.858539	4	11.2166
Q7Z4G4	TRM11_HUMAN	tRNA (guanine(10)-N2)-methyltransferase homolog	TRMT11	463	53.3871	7.78174	204.839	13.39	5	5	7	1.32787	4	15.9146
P13807	GYS1_HUMAN	Glycogen [starch] synthase, muscle	GYS1	737	83.7325	6.17627	177.583	12.89	5	5	6	0.966411	4	27.7032
P48735	IDHP_HUMAN	Isocitrate dehydrogenase [NADP], mitochondrial	IDH2	452	50.8769	8.68994	159.241	12.61	5	5	6	1.1277	4	14.268
P08174	DAF_HUMAN	Complement decay-accelerating factor	CD55	381	41.3736	7.59131	137.088	11.81	5	5	5	1.23445	4	11.1209
Q9H2C0	GAN_HUMAN	Gigaxonin	GAN	597	67.5947	5.84619	216.846	11.56	5	5	7	1.01714	4	7.17118
O00400	ACATN_HUMAN	Acetyl-coenzyme A transporter 1	SLC33A1	549	60.8698	7.32764	176.006	10.93	5	5	8	1.1864	4	12.3889
P48960	CD97_HUMAN	CD97 antigen	CD97	835	91.8091	6.87354	315.336	10.9	5	5	7	0.979494	4	8.17581
Q86TG7	PEG10_HUMAN	Retrotransposon-derived protein PEG10	PEG10	708	80.122	6.39209	293.151	10.88	5	5	6	0.982534	4	16.6052
Q96GW9	SYMM_HUMAN	Methionine--tRNA ligase, mitochondrial	MARS2	593	66.5488	8.08936	205.485	10.79	5	5	7	0.978774	4	4.93715
Q96RR1	PEO1_HUMAN	Twinkle protein, mitochondrial	TWNK	684	77.106	8.98291	170.924	10.53	5	5	6	1.00334	4	9.66189
Q99985	SEM3C_HUMAN	Semaphorin-3C	SEMA3C	751	85.1526	8.68994	219.869	10.52	5	5	7	0.942006	4	37.2592
Q8NCD3	HJURP_HUMAN	Holliday junction recognition protein	HJURP	748	83.4871	9.30518	171.576	10.29	5	5	7	0.960548	4	8.80217
Q9NRC1	ST7_HUMAN	Suppressor of tumorigenicity 7 protein	ST7	585	67.1231	7.23975	188.875	10.09	5	5	7	0.949026	4	18.9102
Q9H992	MARH7_HUMAN	E3 ubiquitin-protein ligase MARCH7	2020-03-07	704	78.0034	6.771	129.751	9.52	5	5	5	1.03132	4	14.2447
Q70J99	UN13D_HUMAN	Protein unc-13 homolog D	UNC13D	1090	123.205	6.65381	212.639	8.99	5	5	5	0.94492	4	13.9628
Q9NVM9	INT13_HUMAN	Integrator complex subunit 13	INTS13	706	80.1743	6.69775	178.078	8.92	5	5	5	1.06745	4	1.86209
Q2M2I8	AAK1_HUMAN	AP2-associated protein kinase 1	AAK1	961	103.821	6.59521	362.186	8.32	5	5	9	0.834309	4	11.2407
O75151	PHF2_HUMAN	Lysine-specific demethylase PHF2	PHF2	1096	120.7	9.17334	283.533	7.76	5	5	8	0.923052	4	15.6034
Q9C0B7	TNG6_HUMAN	Transport and Golgi organization protein 6 homolog	TANGO6	1094	120.671	6.11279	202.308	7.68	5	5	5	1.13105	4	15.0154
Q9H582	ZN644_HUMAN	Zinc finger protein 644	ZNF644	1327	149.471	8.1626	214.346	6.86	5	5	5	1.00691	4	22.3978
Q53SF7	COBL1_HUMAN	Cordon-bleu protein-like 1	COBLL1	1128	123.791	6.58057	177.347	6.47	5	5	7	1.08172	4	6.00437
Q5VZK9	CARL1_HUMAN	F-actin-uncapping protein LRRC16A	CARMIL1	1371	151.462	7.85498	145.897	5.84	5	5	5	1.02297	4	11.5997
Q86YV5	PRAG1_HUMAN	Inactive tyrosine-protein kinase PRAG1	PRAG1	1406	149.529	7.1958	176.344	5.83	5	5	6	0.909815	4	3.76479
Q8IVH8	M4K3_HUMAN	Mitogen-activated protein kinase kinase kinase kinase 3	MAP4K3	894	101.251	7.56201	231.73	5.82	5	5	7	1.08007	4	15.4713
Q9BZ95	NSD3_HUMAN	Histone-lysine N-methyltransferase NSD3	NSD3	1437	161.509	8.20654	214.754	5.22	5	6	8	1.06808	4	6.3007
Q8IXT5	RB12B_HUMAN	RNA-binding protein 12B	RBM12B	1001	118.03	6.81494	157.725	4.7	5	5	6	1.02496	4	4.48377
O15357	SHIP2_HUMAN	Phosphatidylinositol 3,4,5-trisphosphate 5-phosphatase 2	INPPL1	1258	138.513	6.53662	207.574	4.69	5	5	7	0.962018	4	12.4185
Q14191	WRN_HUMAN	Werner syndrome ATP-dependent helicase	WRN	1432	162.357	6.34131	168.12	4.61	5	5	7	0.900152	4	21.4404
O43166	SI1L1_HUMAN	Signal-induced proliferation-associated 1-like protein 1	SIPA1L1	1804	199.904	8.19189	182.908	4.32	5	5	5	0.95974	4	15.6842
Q5VU43	MYOME_HUMAN	Myomegalin	PDE4DIP	2346	264.941	5.46533	209.152	3.15	5	5	5	1.03531	4	32.6243
P36954	RPB9_HUMAN	DNA-directed RNA polymerase II subunit RPB9	POLR2I	125	14.5136	5.13525	200.118	64.8	6	6	9	0.875208	4	24.9021
P61923	COPZ1_HUMAN	Coatomer subunit zeta-1	COPZ1	177	20.1855	4.80518	804.758	52.54	6	6	21	0.893574	4	44.4623
Q5T013	HYI_HUMAN	Putative hydroxypyruvate isomerase	HYI	277	30.3866	5.50342	196.919	44.04	6	6	6	0.892241	4	4.71345
O96007	MOC2B_HUMAN	Molybdopterin synthase catalytic subunit	MOCS2	188	20.9307	5.43994	352.308	38.3	6	6	12	1.20881	4	10.7317
Q12981	SEC20_HUMAN	Vesicle transport protein SEC20	BNIP1	228	26.1159	8.95361	267.225	28.51	6	6	9	1.08762	4	13.5768
Q9GZV1	ANKR2_HUMAN	Ankyrin repeat domain-containing protein 2	ANKRD2	360	39.8345	6.0874	219.037	24.72	6	6	6	0.822148	4	27.0276
Q9UKZ1	CNO11_HUMAN	CCR4-NOT transcription complex subunit 11	CNOT11	510	55.1803	6.40479	305.315	23.73	6	6	8	0.852034	4	4.49954
Q96GM8	TOE1_HUMAN	Target of EGR1 protein 1	TOE1	510	56.512	7.18115	234.306	23.53	6	6	6	1.28444	4	13.9782
Q9BQC3	DPH2_HUMAN	2-(3-amino-3-carboxypropyl)histidine synthase subunit 2	DPH2	489	52.0498	5.52881	263.149	20.45	6	6	6	0.995215	4	15.6675
Q7Z7E8	UB2Q1_HUMAN	Ubiquitin-conjugating enzyme E2 Q1	UBE2Q1	422	46.0981	5.09717	153.444	19.43	6	6	7	1.05637	4	27.5394
Q13614	MTMR2_HUMAN	Myotubularin-related protein 2	MTMR2	643	73.335	7.40088	206.295	16.33	6	7	7	1.31346	4	11.9029
O00178	GTPB1_HUMAN	GTP-binding protein 1	GTPBP1	669	72.408	8.33838	298.397	14.8	6	6	8	0.956423	4	5.32643
O43572	AKA10_HUMAN	A-kinase anchor protein 10, mitochondrial	AKAP10	662	73.7716	6.39209	265.844	13.75	6	6	9	1.00396	4	8.54545
Q68EM7	RHG17_HUMAN	Rho GTPase-activating protein 17	ARHGAP17	881	95.3773	7.62061	200.471	13.73	6	6	7	1.06353	4	21.2036
Q9HCL2	GPAT1_HUMAN	Glycerol-3-phosphate acyltransferase 1, mitochondrial	GPAM	828	93.7355	7.73779	238.196	13.53	6	6	8	1.30188	4	10.3237
Q9P2E3	ZNFX1_HUMAN	NFX1-type zinc finger-containing protein 1	ZNFX1	1918	220.084	7.29834	203.133	4.69	6	6	6	0.892159	4	36.2912
Q460N5	PAR14_HUMAN	Protein mono-ADP-ribosyltransferase PARP14	PARP14	1801	202.672	7.18115	217.887	3.89	6	6	8	0.923787	4	39.7487
O60518	RNBP6_HUMAN	Ran-binding protein 6	RANBP6	1105	124.633	5.0083	565.715	13.21	7	10	18	1.01968	4	7.21629
Q6ZS17	RIPR1_HUMAN	Rho family-interacting cell polarization regulator 1	RIPOR1	1223	132.225	6.27783	322.653	9.57	8	8	10	1.04324	4	2.00827
Q96RQ3	MCCA_HUMAN	Methylcrotonoyl-CoA carboxylase subunit alpha, mitochondrial	MCCC1	725	80.4219	7.78174	251.343	12.14	5	5	8	0.886348	4	16.1179
Q92636	FAN_HUMAN	Protein FAN	NSMAF	917	104.306	6.22705	161.696	9.16	5	5	6	0.765098	4	39.5142
O14880	MGST3_HUMAN	Microsomal glutathione S-transferase 3	MGST3	152	16.5056	9.37842	372.987	53.95	5	5	7	1.21842	5	30.1948
O15126	SCAM1_HUMAN	Secretory carrier-associated membrane protein 1	SCAMP1	338	37.8958	7.41553	283.956	21.01	4	4	10	1.15821	5	12.1113
Q9BUA3	SPNDC_HUMAN	Spindlin interactor and repressor of chromatin-binding protein	SPINDOC	381	41.0114	5.0083	163.894	19.42	4	4	5	1.01788	5	18.814
Q8WUX9	CHMP7_HUMAN	Charged multivesicular body protein 7	CHMP7	453	50.8793	5.35107	215.955	12.58	4	4	5	0.945093	5	40.1455
P36873	PP1G_HUMAN	Serine/threonine-protein phosphatase PP1-gamma catalytic subunit	PPP1CC	323	36.9597	6.53662	2184.88	67.49	3	17	65	0.851991	5	73.122
Q9UJY4	GGA2_HUMAN	ADP-ribosylation factor-binding protein GGA2	GGA2	613	67.1076	6.55127	236.224	13.54	4	5	6	0.753563	5	54.4253
O60888	CUTA_HUMAN	Protein CutA	CUTA	179	19.1041	5.50342	182.44	41.34	5	5	6	0.995357	5	24.659
Q9BYG5	PAR6B_HUMAN	Partitioning defective 6 homolog beta	PARD6B	372	41.157	5.57959	194.559	17.47	5	5	6	1.36423	5	30.5333
Q9BRP1	PDD2L_HUMAN	Programmed cell death protein 2-like	PDCD2L	358	39.3912	4.85596	195.088	24.3	6	6	6	0.99719	5	32.6451
Q14653	IRF3_HUMAN	Interferon regulatory factor 3	IRF3	427	47.1896	5.33838	344.514	14.29	4	4	7	0.758604	4	10.3914
P42025	ACTY_HUMAN	Beta-centractin	ACTR1B	376	42.2667	6.40479	390.17	35.37	4	9	13	1.0012	4	9.95972
Q9UGV2	NDRG3_HUMAN	Protein NDRG3	NDRG3	375	41.3825	5.31299	253.088	25.33	5	5	8	1.19105	4	18.9062
Q9NPF4	OSGEP_HUMAN	Probable tRNA N6-adenosine threonylcarbamoyltransferase	OSGEP	335	36.4033	6.354	215.433	19.1	5	5	5	0.937062	4	13.2755
Q9H9Q2	CSN7B_HUMAN	COP9 signalosome complex subunit 7b	COPS7B	264	29.6034	6.15088	201.256	18.94	5	5	8	1.28211	4	7.6206
Q9NZI7	UBIP1_HUMAN	Upstream-binding protein 1	UBP1	540	60.4532	6.354	244.709	15.37	5	6	7	0.989826	4	12.3278
Q5VZ89	DEN4C_HUMAN	DENN domain-containing protein 4C	DENND4C	1909	212.576	6.82959	268.707	4.14	5	5	8	0.896409	4	8.4748
Q6T4R5	NHS_HUMAN	Nance-Horan syndrome protein	NHS	1651	179.026	6.85889	254.961	4.06	5	5	9	0.8121	4	13.051
Q9UJ41	RABX5_HUMAN	Rab5 GDP/GTP exchange factor	RABGEF1	491	56.8546	7.02002	246.749	20.37	6	6	6	1.25955	4	20.8863
Q96B23	CR025_HUMAN	Uncharacterized protein C18orf25	C18orf25	404	43.3689	4.88135	316.54	20.05	6	6	10	0.873456	4	36.9924
Q9UKG9	OCTC_HUMAN	Peroxisomal carnitine O-octanoyltransferase	CROT	612	70.1333	7.07861	128.734	14.38	6	6	6	0.637839	4	11.8717
P63167	DYL1_HUMAN	Dynein light chain 1, cytoplasmic	DYNLL1	89	10.3591	7.40088	898.048	75.28	2	6	25	0.801644	5	5.10136
Q92820	GGH_HUMAN	Gamma-glutamyl hydrolase	GGH	318	35.9412	7.10791	203.441	22.01	5	5	7	0.958674	5	17.7746
Q13158	FADD_HUMAN	FAS-associated death domain protein	FADD	208	23.2648	5.69385	481.244	61.54	7	7	15	1.07163	5	25.1479
P04350	TBB4A_HUMAN	Tubulin beta-4A chain	TUBB4A	444	49.5539	4.88135	8707.05	64.86	2	28	313	1.1342	5	30.6394
Q9H9Q4	NHEJ1_HUMAN	Non-homologous end-joining factor 1	NHEJ1	299	33.3159	5.97314	266.959	24.08	4	4	8	0.865772	5	40.9359
Q13438	OS9_HUMAN	Protein OS-9	OS9	667	75.5149	4.86865	252.521	11.39	4	4	6	0.866452	5	10.7329
Q5T3J3	LRIF1_HUMAN	Ligand-dependent nuclear receptor-interacting factor 1	LRIF1	769	84.5158	9.71533	329.995	7.93	4	4	8	0.988899	5	39.5987
O75208	COQ9_HUMAN	Ubiquinone biosynthesis protein COQ9, mitochondrial	COQ9	318	35.4866	5.93506	196.763	33.65	5	5	6	0.996644	5	15.6993
Q96BQ5	CC127_HUMAN	Coiled-coil domain-containing protein 127	CCDC127	260	30.815	9.20264	193.48	20.38	5	5	7	1.26417	5	30.1943
O14879	IFIT3_HUMAN	Interferon-induced protein with tetratricopeptide repeats 3	IFIT3	490	55.9495	5.19873	227.975	14.9	5	6	8	0.807654	5	5.73343
O15228	GNPAT_HUMAN	Dihydroxyacetone phosphate acyltransferase	GNPAT	680	77.138	6.56592	237.25	7.35	5	5	8	1.23115	5	15.7493
Q9H981	ARP8_HUMAN	Actin-related protein 8	ACTR8	624	70.4386	7.78174	337.666	23.08	7	7	9	1.04436	5	10.1993
P09493	TPM1_HUMAN	Tropomyosin alpha-1 chain	TPM1	284	32.6887	4.7417	1728.86	38.03	2	14	61	0.797248	5	34.9418
O43504	LTOR5_HUMAN	Ragulator complex protein LAMTOR5	LAMTOR5	91	9.60772	4.86865	233.23	37.36	2	2	5	0.848314	5	6.25251
Q9NY12	GAR1_HUMAN	H/ACA ribonucleoprotein complex subunit 1	GAR1	217	22.3342	10.9165	236.022	17.51	2	2	5	0.904484	5	52.7963
Q9Y6H1	CHCH2_HUMAN	Coiled-coil-helix-coiled-coil-helix domain-containing protein 2	CHCHD2	151	15.5027	9.21729	209.385	15.23	2	2	5	1.01505	5	18.3017
Q969M3	YIPF5_HUMAN	Protein YIPF5	YIPF5	257	27.9706	4.36084	203.687	8.17	2	2	7	1.02352	5	14.0673
Q9H3K2	GHITM_HUMAN	Growth hormone-inducible transmembrane protein	GHITM	345	37.1806	9.93506	270.46	6.09	2	2	8	0.896538	5	24.798
O14949	QCR8_HUMAN	Cytochrome b-c1 complex subunit 8	UQCRQ	82	9.90012	10.0815	372.431	50	3	3	12	0.846458	5	29.1095
P62273	RS29_HUMAN	40S ribosomal protein S29	RPS29	56	6.6723	10.1255	160.294	48.21	3	3	5	1.20691	5	41.0508
Q8N5M9	JAGN1_HUMAN	Protein jagunal homolog 1	JAGN1	183	21.1111	9.72998	384.316	31.69	3	3	7	0.954868	5	15.4105
O43920	NDUS5_HUMAN	NADH dehydrogenase [ubiquinone] iron-sulfur protein 5	NDUFS5	106	12.5094	9.14404	207.847	30.19	3	3	7	0.884023	5	43.0212
Q9BV81	EMC6_HUMAN	ER membrane protein complex subunit 6	EMC6	110	12.0095	10.0669	191.653	20.91	3	3	7	0.945509	5	3.9302
Q3ZCW2	LEGL_HUMAN	Galectin-related protein	LGALSL	172	18.9737	5.35107	185.416	20.35	3	3	7	0.846793	5	19.3908
Q9NRV9	HEBP1_HUMAN	Heme-binding protein 1	HEBP1	189	21.0835	5.79541	221.808	19.58	3	3	5	1.13763	5	18.8076
P19404	NDUV2_HUMAN	NADH dehydrogenase [ubiquinone] flavoprotein 2, mitochondrial	NDUFV2	249	27.374	8.06006	185.217	17.27	3	3	6	1.01213	5	16.3334
Q96FZ7	CHMP6_HUMAN	Charged multivesicular body protein 6	CHMP6	201	23.4703	5.31299	206.557	15.92	3	3	6	0.984531	5	19.4781
P25208	NFYB_HUMAN	Nuclear transcription factor Y subunit beta	NFYB	207	22.8169	4.58936	146.175	12.08	3	3	6	0.82625	5	27.5389
O15533	TPSN_HUMAN	Tapasin	TAPBP	448	47.5957	7.15186	217.447	11.61	3	3	10	0.810625	5	26.8958
P82914	RT15_HUMAN	28S ribosomal protein S15, mitochondrial	MRPS15	257	29.8234	10.4771	172.247	10.51	3	3	8	0.972335	5	33.8127
Q658P3	STEA3_HUMAN	Metalloreductase STEAP3	STEAP3	488	54.5658	8.60205	132.393	10.45	3	3	4	1.14045	5	28.4702
O14562	UBFD1_HUMAN	Ubiquitin domain-containing protein UBFD1	UBFD1	309	33.3609	5.77002	243.888	10.03	3	3	7	0.764766	5	15.5363
Q02447	SP3_HUMAN	Transcription factor Sp3	SP3	781	81.8756	5.26221	266.136	7.81	3	3	8	0.893017	5	30.7266
P15529	MCP_HUMAN	Membrane cofactor protein	CD46	392	43.7187	6.7417	176.328	6.38	3	3	7	0.891056	5	34.9934
Q8TAF3	WDR48_HUMAN	WD repeat-containing protein 48	WDR48	677	76.1624	7.03467	235.101	5.47	3	3	5	1.0608	5	7.73514
Q9UNS1	TIM_HUMAN	Protein timeless homolog	TIMELESS	1208	138.572	5.40186	318.813	3.64	3	3	9	0.82946	5	15.2474
P12235	ADT1_HUMAN	ADP/ATP translocase 1	SLC25A4	298	33.0432	9.75928	4060.79	69.46	4	21	137	1.03644	5	22.4034
Q9NWQ9	CN119_HUMAN	Uncharacterized protein C14orf119	C14orf119	140	15.9989	4.94482	162.744	49.29	4	4	5	1.15029	5	20.5364
O43715	TRIA1_HUMAN	TP53-regulated inhibitor of apoptosis 1	TRIAP1	76	8.78011	5.47803	252.043	48.68	4	4	9	0.977129	5	8.14129
Q14568	HS902_HUMAN	Heat shock protein HSP 90-alpha A2	HSP90AA2P	343	39.3404	4.65283	10288.3	47.52	4	13	284	1.15436	5	2.5023
O15116	LSM1_HUMAN	U6 snRNA-associated Sm-like protein LSm1	LSM1	133	15.1701	5.22412	302.385	42.11	4	4	10	0.835774	5	8.85134
Q96CP2	FWCH2_HUMAN	FLYWCH family member 2	FLYWCH2	140	14.5545	8.45557	210.866	39.29	4	4	7	0.954354	5	12.3898
Q9BRT6	LLPH_HUMAN	Protein LLP homolog	LLPH	129	15.2154	10.3745	160.763	34.88	4	4	5	0.936313	5	35.5847
Q9NV56	MRGBP_HUMAN	MRG/MORF4L-binding protein	MRGBP	204	22.403	5.8335	249.894	34.31	4	4	6	1.12236	5	22.9975
P62861	RS30_HUMAN	40S ribosomal protein S30	FAU	59	6.64382	12.147	236.843	33.9	4	4	9	0.976278	5	66.8016
Q9Y2Q9	RT28_HUMAN	28S ribosomal protein S28, mitochondrial	MRPS28	187	20.8298	9.1001	239.16	32.62	4	4	6	1.01833	5	54.4569
O00488	ZN593_HUMAN	Zinc finger protein 593	ZNF593	134	15.1897	9.81787	271.615	32.09	4	4	7	1.1519	5	20.8624
Q8TEA8	DTD1_HUMAN	D-aminoacyl-tRNA deacylase 1	DTD1	209	23.409	8.23584	276.325	31.1	4	4	6	1.09109	5	10.7428
O95298	NDUC2_HUMAN	NADH dehydrogenase [ubiquinone] 1 subunit C2	NDUFC2	119	14.1784	8.98291	135.481	31.09	4	4	6	0.996692	5	8.14146
P51571	SSRD_HUMAN	Translocon-associated protein subunit delta	SSR4	173	18.9866	6.15088	353.508	30.64	4	4	6	1.11984	5	65.7715
Q86Y79	PTH_HUMAN	Probable peptidyl-tRNA hydrolase	PTRH1	214	22.9221	10.5649	292.659	29.44	4	4	8	0.723332	5	22.8229
P62166	NCS1_HUMAN	Neuronal calcium sensor 1	NCS1	190	21.8649	4.83057	324.759	27.89	4	4	8	0.98887	5	35.4914
Q5J8M3	EMC4_HUMAN	ER membrane protein complex subunit 4	EMC4	183	20.0732	8.6167	370.412	27.87	4	4	10	0.708375	5	20.5665
Q7Z4W1	DCXR_HUMAN	L-xylulose reductase	DCXR	244	25.8966	8.104	379.526	25.82	4	4	10	1.13123	5	19.2615
O95182	NDUA7_HUMAN	NADH dehydrogenase [ubiquinone] 1 alpha subcomplex subunit 7	NDUFA7	113	12.5436	10.1841	239.465	25.66	4	4	8	1.07497	5	17.1388
O43639	NCK2_HUMAN	Cytoplasmic protein NCK2	NCK2	380	42.8885	6.94678	247.716	23.42	4	5	6	0.796432	5	2.53107
Q9H5V9	CX056_HUMAN	UPF0428 protein CXorf56	CXorf56	222	25.608	8.73389	269.407	22.97	4	4	6	1.27492	5	48.5527
P25686	DNJB2_HUMAN	DnaJ homolog subfamily B member 2	DNAJB2	324	35.5584	5.94775	311.594	22.53	4	5	7	0.837779	5	31.146
Q9HAF1	EAF6_HUMAN	Chromatin modification-related protein MEAF6	MEAF6	191	21.6219	9.31982	213.48	21.99	4	4	7	1.13322	5	27.2646
Q9H0E2	TOLIP_HUMAN	Toll-interacting protein	TOLLIP	274	30.2622	5.97314	185.763	21.53	4	4	4	1.10295	5	7.15074
Q9UK22	FBX2_HUMAN	F-box only protein 2	FBXO2	296	33.3068	4.37354	217.636	20.95	4	4	6	0.844709	5	53.8012
Q9UNN8	EPCR_HUMAN	Endothelial protein C receptor	PROCR	238	26.6546	7.18115	176.149	20.59	4	4	6	1.62763	5	20.9994
Q8WWV3	RT4I1_HUMAN	Reticulon-4-interacting protein 1, mitochondrial	RTN4IP1	396	43.5616	9.11475	212.494	20.2	4	4	5	0.904692	5	4.0869
Q96G25	MED8_HUMAN	Mediator of RNA polymerase II transcription subunit 8	MED8	268	29.0618	7.44482	173.096	20.15	4	4	5	1.1283	5	37.4394
Q9BXS4	TMM59_HUMAN	Transmembrane protein 59	TMEM59	323	36.1997	5.09717	218.925	20.12	4	4	7	1.13308	5	24.4808
Q9Y3Q8	T22D4_HUMAN	TSC22 domain family protein 4	TSC22D4	395	41.0009	7.21045	265.574	19.75	4	6	10	0.76152	5	23.2598
P84022	SMAD3_HUMAN	Mothers against decapentaplegic homolog 3	SMAD3	425	48.0498	7.15186	300.518	19.06	4	6	8	0.827385	5	30.7494
Q96S44	PRPK_HUMAN	EKC/KEOPS complex subunit TP53RK	TP53RK	253	28.1428	9.53955	292.988	18.97	4	4	8	1.05558	5	9.26422
Q9HA64	KT3K_HUMAN	Ketosamine-3-kinase	FN3KRP	309	34.3902	7.32764	225.714	18.12	4	4	5	0.893597	5	16.6549
Q03426	KIME_HUMAN	Mevalonate kinase	MVK	396	42.4243	6.45557	310.676	17.42	4	4	9	1.27938	5	8.18859
Q9UBN6	TR10D_HUMAN	Tumor necrosis factor receptor superfamily member 10D	TNFRSF10D	386	41.7968	6.53662	226.889	17.1	4	4	7	1.65473	5	8.00813
Q96I51	RCC1L_HUMAN	RCC1-like G exchanging factor-like protein	RCC1L	464	49.9652	8.39697	191.319	16.59	4	4	5	0.96415	5	48.7503
Q9P2X3	IMPCT_HUMAN	Protein IMPACT	IMPACT	320	36.4532	4.97021	266.804	16.25	4	4	7	1.03101	5	30.6132
P15104	GLNA_HUMAN	Glutamine synthetase	GLUL	373	42.0373	6.88818	230.717	16.09	4	4	5	0.843635	5	4.08103
Q14320	FA50A_HUMAN	Protein FAM50A	FAM50A	339	40.2165	6.82959	131.035	15.93	4	4	6	1.14102	5	9.40319
Q8N9N7	LRC57_HUMAN	Leucine-rich repeat-containing protein 57	LRRC57	239	26.7373	8.42627	163.336	15.9	4	4	7	1.17187	5	5.74384
Q9Y5N6	ORC6_HUMAN	Origin recognition complex subunit 6	ORC6	252	28.0887	8.66064	170.507	15.87	4	4	5	1.23844	5	26.5421
O43542	XRCC3_HUMAN	DNA repair protein XRCC3	XRCC3	346	37.8261	8.48486	192.532	15.61	4	4	7	0.890505	5	4.99258
P05412	JUN_HUMAN	Transcription factor AP-1	JUN	331	35.6532	8.76318	361.729	15.41	4	4	8	1.20542	5	19.2225
Q15390	MTFR1_HUMAN	Mitochondrial fission regulator 1	MTFR1	333	36.9774	9.01221	185.201	15.32	4	4	5	1.12392	5	14.3748
P11802	CDK4_HUMAN	Cyclin-dependent kinase 4	CDK4	303	33.7084	7.00537	169.918	15.18	4	4	4	1.09602	5	19.4352
Q8N6T7	SIR6_HUMAN	NAD-dependent protein deacetylase sirtuin-6	SIRT6	355	39.0944	9.18799	168.931	14.93	4	4	6	0.843457	5	34.5494
O95297	MPZL1_HUMAN	Myelin protein zero-like protein 1	MPZL1	269	29.064	8.71924	248.543	14.87	4	4	9	0.802283	5	37.9002
O15127	SCAM2_HUMAN	Secretory carrier-associated membrane protein 2	SCAMP2	329	36.6253	6.1001	333.867	14.29	4	4	6	0.98937	5	55.1108
Q8WU79	SMAP2_HUMAN	Stromal membrane-associated protein 2	SMAP2	429	46.7548	8.86572	166.735	14.22	4	4	5	1.09584	5	14.938
Q96Q45	TM237_HUMAN	Transmembrane protein 237	TMEM237	408	45.4978	6.46826	195.948	13.97	4	4	5	1.01952	5	15.0618
P53634	CATC_HUMAN	Dipeptidyl peptidase 1	CTSC	463	51.8203	6.99072	208.663	13.61	4	4	7	0.960413	5	27.3201
Q9BXK5	B2L13_HUMAN	Bcl-2-like protein 13	BCL2L13	485	52.6906	4.43701	181.328	13.4	4	4	6	0.858591	5	6.88337
Q96BJ3	AIDA_HUMAN	Axin interactor, dorsalization-associated protein	AIDA	306	35.0013	6.55127	130.253	13.4	4	4	6	0.803377	5	7.98493
Q8IYU8	MICU2_HUMAN	Calcium uptake protein 2, mitochondrial	MICU2	434	49.6344	9.08545	173.832	13.13	4	4	5	1.13276	5	48.5682
Q9BUR4	TCAB1_HUMAN	Telomerase Cajal body protein 1	WRAP53	548	59.2721	4.57666	264.109	12.96	4	4	6	0.827013	5	38.1675
Q13426	XRCC4_HUMAN	DNA repair protein XRCC4	XRCC4	336	38.263	4.98291	247.582	12.5	4	4	8	0.703375	5	10.6811
Q86X53	ERIC1_HUMAN	Glutamate-rich protein 1	ERICH1	443	48.9546	4.77979	208.901	12.19	4	4	5	0.957239	5	11.9571
Q6UWP7	LCLT1_HUMAN	Lysocardiolipin acyltransferase 1	LCLAT1	414	48.8883	8.6167	207.237	12.08	4	4	7	0.952104	5	13.1408
Q8IV38	ANKY2_HUMAN	Ankyrin repeat and MYND domain-containing protein 2	ANKMY2	441	49.2667	6.25244	227.191	11.79	4	4	7	0.968295	5	21.5269
O95340	PAPS2_HUMAN	Bifunctional 3'-phosphoadenosine 5'-phosphosulfate synthase 2	PAPSS2	614	69.4566	8.03076	159.596	11.24	4	5	7	0.811643	5	9.40082
Q96G74	OTUD5_HUMAN	OTU domain-containing protein 5	OTUD5	571	60.5877	6.53662	174.384	10.86	4	4	6	0.992233	5	22.573
Q9H9Y2	RPF1_HUMAN	Ribosome production factor 1	RPF1	349	40.0861	10.0083	205.342	10.6	4	4	5	0.993493	5	11.4119
Q9Y653	AGRG1_HUMAN	Adhesion G-protein coupled receptor G1	ADGRG1	693	77.6882	8.48486	271.584	10.53	4	4	6	0.753804	5	10.9669
Q13952	NFYC_HUMAN	Nuclear transcription factor Y subunit gamma	NFYC	458	50.2713	6.1001	176.37	10.48	4	4	5	0.986209	5	21.0057
P00749	UROK_HUMAN	Urokinase-type plasminogen activator	PLAU	431	48.4757	8.41162	200.52	10.44	4	4	5	1.15686	5	10.1351
Q9BWT3	PAPOG_HUMAN	Poly(A) polymerase gamma	PAPOLG	736	82.7512	9.14404	258.806	10.05	4	6	8	1.17142	5	13.5797
O95273	CCDB1_HUMAN	Cyclin-D1-binding protein 1	CCNDBP1	360	40.2365	4.81787	218.38	9.72	4	4	7	1.06181	5	3.85154
Q68CZ6	HAUS3_HUMAN	HAUS augmin-like complex subunit 3	HAUS3	603	69.6068	5.5542	267.168	9.29	4	4	8	1.17228	5	39.5424
P57772	SELB_HUMAN	Selenocysteine-specific elongation factor	EEFSEC	596	65.2631	8.35303	289.727	9.06	4	4	9	0.949144	5	4.74624
O60563	CCNT1_HUMAN	Cyclin-T1	CCNT1	726	80.6345	8.77783	289.322	8.82	4	4	8	1.08213	5	49.0873
Q8NDT2	RB15B_HUMAN	Putative RNA-binding protein 15B	RBM15B	890	97.1465	9.84717	176.803	8.76	4	5	6	1.03112	5	14.875
Q9H446	RWDD1_HUMAN	RWD domain-containing protein 1	RWDD1	243	27.9224	4.1958	156.243	8.64	4	4	7	1.02331	5	13.0183
Q9Y5Y6	ST14_HUMAN	Suppressor of tumorigenicity 14 protein	ST14	855	94.7088	6.55127	174.309	8.54	4	4	7	1.00556	5	12.1861
Q9NYZ3	GTSE1_HUMAN	G2 and S phase-expressed protein 1	GTSE1	720	76.5976	9.39307	253.616	8.06	4	4	8	1.03236	5	11.3799
Q96AA3	RFT1_HUMAN	Protein RFT1 homolog	RFT1	541	60.2964	8.85107	239.408	7.95	4	4	8	1.01959	5	13.7672
Q96ED9	HOOK2_HUMAN	Protein Hook homolog 2	HOOK2	719	83.1554	5.46533	164.152	7.93	4	4	5	0.904835	5	16.2917
Q9UQ90	SPG7_HUMAN	Paraplegin	SPG7	795	88.1789	8.68994	196.954	7.67	4	4	7	0.906276	5	19.3644
Q9P209	CEP72_HUMAN	Centrosomal protein of 72 kDa	CEP72	647	71.6729	6.52197	201.541	7.57	4	4	6	0.879143	5	33.9844
Q96GX5	GWL_HUMAN	Serine/threonine-protein kinase greatwall	MASTL	879	97.2572	5.98584	307.17	7.05	4	4	5	1.04968	5	40.4738
O00592	PODXL_HUMAN	Podocalyxin	PODXL	558	58.5991	5.49072	185.814	6.99	4	4	4	0.85205	5	15.497
P37173	TGFR2_HUMAN	TGF-beta receptor type-2	TGFBR2	567	64.5259	5.89697	190.029	6.88	4	4	7	0.969526	5	30.1044
P51692	STA5B_HUMAN	Signal transducer and activator of transcription 5B	STAT5B	787	89.8096	6.04932	152.933	6.86	4	4	5	1.11115	5	13.5091
Q8NHP8	PLBL2_HUMAN	Putative phospholipase B-like 2	PLBD2	589	65.43	6.80029	234.387	6.79	4	4	7	0.864024	5	4.5185
Q6NUM9	RETST_HUMAN	All-trans-retinol 13,14-reductase	RETSAT	610	66.7767	8.27979	141.378	6.72	4	4	5	0.955297	5	12.5974
Q9Y2U5	M3K2_HUMAN	Mitogen-activated protein kinase kinase kinase 2	MAP3K2	619	69.6972	8.00146	147.835	6.62	4	4	5	1.14577	5	19.6593
Q9H8H2	DDX31_HUMAN	Probable ATP-dependent RNA helicase DDX31	DDX31	851	94.0286	9.99365	249.277	6.35	4	4	7	0.940963	5	21.2726
Q13546	RIPK1_HUMAN	Receptor-interacting serine/threonine-protein kinase 1	RIPK1	671	75.8826	6.32861	117.429	5.66	4	4	5	0.928001	5	4.98963
Q9Y2H0	DLGP4_HUMAN	Disks large-associated protein 4	DLGAP4	992	107.945	7.07861	270.564	5.65	4	4	5	0.939933	5	8.99232
Q96JM7	LMBL3_HUMAN	Lethal(3)malignant brain tumor-like protein 3	L3MBTL3	780	88.2802	6.45557	152.071	5.51	4	4	5	1.11993	5	25.1839
Q2TBE0	C19L2_HUMAN	CWF19-like protein 2	CWF19L2	894	103.722	8.646	263.726	5.26	4	4	8	0.939468	5	9.16073
Q96PE3	INP4A_HUMAN	Inositol polyphosphate-4-phosphatase type I A	INPP4A	977	109.885	6.96143	259.051	4.91	4	4	8	0.788729	5	6.90375
O95625	ZBT11_HUMAN	Zinc finger and BTB domain-containing protein 11	ZBTB11	1053	119.308	8.66064	199.537	4.84	4	4	5	1.21824	5	18.2596
Q5HYK7	SH319_HUMAN	SH3 domain-containing protein 19	SH3D19	790	86.4717	8.32373	196.658	4.81	4	4	8	0.970724	5	10.823
Q9P227	RHG23_HUMAN	Rho GTPase-activating protein 23	ARHGAP23	1491	162.092	9.18799	197.087	4.29	4	4	5	0.800633	5	19.2683
Q14674	ESPL1_HUMAN	Separin	ESPL1	2120	233.028	7.54736	194.564	3.63	4	4	5	1.03044	5	3.17523
P49815	TSC2_HUMAN	Tuberin	TSC2	1807	200.481	7.31299	183.127	3.49	4	4	5	0.807411	5	23.0679
Q5TAX3	TUT4_HUMAN	Terminal uridylyltransferase 4	TUT4	1644	185.048	7.97217	133.935	2.68	4	4	6	1.01624	5	33.4073
Q9Y281	COF2_HUMAN	Cofilin-2	CFL2	166	18.7249	7.88428	2030.63	63.25	5	13	66	0.861504	5	14.6457
O15514	RPB4_HUMAN	DNA-directed RNA polymerase II subunit RPB4	POLR2D	142	16.3011	4.79248	312.171	50.7	5	5	7	0.606813	5	18.1303
P60604	UB2G2_HUMAN	Ubiquitin-conjugating enzyme E2 G2	UBE2G2	165	18.5541	4.70361	244.125	47.27	5	5	8	0.677513	5	42.568
Q9NZJ9	NUDT4_HUMAN	Diphosphoinositol polyphosphate phosphohydrolase 2	NUDT4	180	20.2932	6.354	264.427	43.89	5	6	7	1.33964	5	31.2034
Q8N4Q1	MIA40_HUMAN	Mitochondrial intermembrane space import and assembly protein 40	CHCHD4	142	15.9861	4.31006	242.398	39.44	5	5	6	0.981398	5	35.3867
Q96CD2	COAC_HUMAN	Phosphopantothenoylcysteine decarboxylase	PPCDC	204	22.3806	6.1001	168.04	39.22	5	5	7	0.864785	5	20.8894
Q16774	KGUA_HUMAN	Guanylate kinase	GUK1	197	21.7122	6.55127	167.883	38.07	5	5	5	0.852582	5	14.3873
Q9H1K1	ISCU_HUMAN	Iron-sulfur cluster assembly enzyme ISCU, mitochondrial	ISCU	167	17.9876	9.48096	170.769	36.53	5	5	6	1.16269	5	27.4505
P49427	UB2R1_HUMAN	Ubiquitin-conjugating enzyme E2 R1	CDC34	236	26.72	4.53857	288.254	36.44	5	5	8	1.11151	5	19.279
O60936	NOL3_HUMAN	Nucleolar protein 3	NOL3	208	22.6157	4.18311	389.843	36.06	5	5	9	1.14836	5	26.2861
P05161	ISG15_HUMAN	Ubiquitin-like protein ISG15	ISG15	165	17.8763	7.44482	221.144	35.76	5	5	8	0.902944	5	8.82468
O00625	PIR_HUMAN	Pirin	PIR	290	32.0933	6.91748	247.479	33.1	5	5	6	1.32495	5	27.5558
O75251	NDUS7_HUMAN	NADH dehydrogenase [ubiquinone] iron-sulfur protein 7, mitochondrial	NDUFS7	213	23.5481	9.99365	171.065	32.86	5	5	5	0.956621	5	15.6801
Q2TAA2	IAH1_HUMAN	Isoamyl acetate-hydrolyzing esterase 1 homolog	IAH1	248	27.581	5.30029	214.69	31.45	5	5	7	1.09357	5	21.7194
P62256	UBE2H_HUMAN	Ubiquitin-conjugating enzyme E2 H	UBE2H	183	20.6421	4.66553	335.008	31.15	5	5	10	0.928399	5	22.7814
Q7Z7H8	RM10_HUMAN	39S ribosomal protein L10, mitochondrial	MRPL10	261	29.2637	9.5835	247.855	31.03	5	5	6	1.08838	5	29.6161
Q9NXV2	KCTD5_HUMAN	BTB/POZ domain-containing protein KCTD5	KCTD5	234	26.0761	6.23975	247.423	29.91	5	5	6	1.05008	5	38.3807
Q9UBI1	COMD3_HUMAN	COMM domain-containing protein 3	COMMD3	195	22.1372	5.98584	228.686	28.72	5	5	8	1.0098	5	16.8904
Q5JUR7	TEX30_HUMAN	Testis-expressed protein 30	TEX30	227	25.5681	8.66064	160.385	28.63	5	5	6	1.17145	5	40.9364
Q9GZP4	PITH1_HUMAN	PITH domain-containing protein 1	PITHD1	211	24.1627	5.74463	317.347	27.96	5	5	8	1.13604	5	31.86
O60671	RAD1_HUMAN	Cell cycle checkpoint protein RAD1	RAD1	282	31.8066	4.83057	275.735	26.24	5	5	8	1.0145	5	11.9329
P10321	HLAC_HUMAN	HLA class I histocompatibility antigen, C alpha chain	HLA-C	366	40.6229	6.03662	340.425	26.23	5	8	11	1.04713	5	7.43184
O95070	YIF1A_HUMAN	Protein YIF1A	YIF1A	293	31.9905	8.95361	283.358	25.6	5	5	6	0.969407	5	6.78022
Q96EK9	KTI12_HUMAN	Protein KTI12 homolog	KTI12	354	38.5919	6.94678	241.561	24.86	5	5	6	1.35825	5	26.2346
Q9H1D9	RPC6_HUMAN	DNA-directed RNA polymerase III subunit RPC6	POLR3F	316	35.6611	6.11279	204.256	23.73	5	5	5	1.14615	5	11.4131
Q9H2W6	RM46_HUMAN	39S ribosomal protein L46, mitochondrial	MRPL46	279	31.6854	7.04932	252.165	23.66	5	5	8	1.07359	5	46.347
Q9BRJ2	RM45_HUMAN	39S ribosomal protein L45, mitochondrial	MRPL45	306	35.3281	9.02686	209.596	22.88	5	5	7	0.854772	5	20.7888
P38571	LICH_HUMAN	Lysosomal acid lipase/cholesteryl ester hydrolase	LIPA	399	45.3897	6.91748	209.575	22.81	5	5	5	1.09479	5	14.461
Q9NVD7	PARVA_HUMAN	Alpha-parvin	PARVA	372	42.2174	5.94775	378.908	22.31	5	7	12	0.835757	5	7.84145
Q9NQT4	EXOS5_HUMAN	Exosome complex component RRP46	EXOSC5	235	25.2329	7.59131	369.892	21.28	5	5	12	1.08256	5	4.92301
Q16594	TAF9_HUMAN	Transcription initiation factor TFIID subunit 9	TAF9	264	28.9556	8.66064	197.357	20.83	5	5	5	1.01475	5	23.5952
P32121	ARRB2_HUMAN	Beta-arrestin-2	ARRB2	409	46.0768	7.69385	185.404	20.54	5	5	7	1.16541	5	28.0104
Q9BU76	MMTA2_HUMAN	Multiple myeloma tumor-associated protein 2	MMTAG2	263	29.3939	10.0229	253.739	20.53	5	5	8	1.06762	5	22.8753
Q5TDH0	DDI2_HUMAN	Protein DDI1 homolog 2	DDI2	399	44.4945	5.04639	277.718	20.3	5	5	10	1.09216	5	15.4512
Q7Z6M1	RABEK_HUMAN	Rab9 effector protein with kelch motifs	RABEPK	372	40.5386	6.25244	176.257	20.16	5	5	5	0.805453	5	3.61267
Q16698	DECR_HUMAN	2,4-dienoyl-CoA reductase, mitochondrial	DECR1	335	36.0448	9.27588	224.057	20	5	5	6	1.11076	5	11.0572
Q8WVM0	TFB1M_HUMAN	Dimethyladenosine transferase 1, mitochondrial	TFB1M	346	39.518	9.26123	151.577	19.94	5	5	5	0.908997	5	18.1692
Q9P015	RM15_HUMAN	39S ribosomal protein L15, mitochondrial	MRPL15	296	33.3989	10.0083	138.799	19.93	5	5	5	1.01844	5	11.8746
Q9UGY1	NOL12_HUMAN	Nucleolar protein 12	NOL12	213	24.6482	10.228	156.488	19.25	5	5	6	0.933327	5	6.65706
Q9UKL0	RCOR1_HUMAN	REST corepressor 1	RCOR1	485	53.2946	7.03467	396.147	18.76	5	6	11	0.89378	5	14.6894
Q9NRY5	F1142_HUMAN	Protein FAM114A2	FAM114A2	505	55.4342	4.88135	225.607	18.22	5	5	7	1.56771	5	10.6982
Q8NEG4	FA83F_HUMAN	Protein FAM83F	FAM83F	500	55.4511	8.19189	222.336	18.2	5	5	5	0.940496	5	22.8646
Q3B726	RPA43_HUMAN	DNA-directed RNA polymerase I subunit RPA43	TWISTNB	338	37.4088	6.97607	212.401	18.05	5	5	8	1.17244	5	35.4105
Q9NZJ7	MTCH1_HUMAN	Mitochondrial carrier homolog 1	MTCH1	389	41.5173	9.31982	341.544	16.97	5	5	9	0.966941	5	20.0197
Q9BZ23	PANK2_HUMAN	Pantothenate kinase 2, mitochondrial	PANK2	570	62.6412	9.27588	394.998	16.84	5	8	12	1.20001	5	21.2392
Q9NXN4	GDAP2_HUMAN	Ganglioside-induced differentiation-associated protein 2	GDAP2	497	56.1895	5.74463	268.055	16.5	5	5	6	1.09104	5	19.3994
Q9Y5U2	TSSC4_HUMAN	Protein TSSC4	TSSC4	329	34.3046	5.18604	192.13	16.41	5	5	6	0.908866	5	9.02211
Q86XZ4	SPAS2_HUMAN	Spermatogenesis-associated serine-rich protein 2	SPATS2	545	59.5076	8.89502	203.548	16.15	5	5	6	1.20002	5	13.6407
P49642	PRI1_HUMAN	DNA primase small subunit	PRIM1	420	49.8704	8.20654	225.366	15.95	5	5	7	1.10321	5	39.7925
Q15208	STK38_HUMAN	Serine/threonine-protein kinase 38	STK38	465	54.1554	7.15186	250.643	15.05	5	6	8	0.913509	5	24.2557
Q8WTV0	SCRB1_HUMAN	Scavenger receptor class B member 1	SCARB1	552	60.8377	8.23584	199.614	15.04	5	5	7	0.940263	5	12.1765
Q86VN1	VPS36_HUMAN	Vacuolar protein-sorting-associated protein 36	VPS36	386	43.7887	7.1958	143.754	15.03	5	5	6	0.939422	5	18.5847
Q9BW91	NUDT9_HUMAN	ADP-ribose pyrophosphatase, mitochondrial	NUDT9	350	39.1007	8.22119	178.684	14.86	5	5	7	1.23022	5	24.6863
Q14108	SCRB2_HUMAN	Lysosome membrane protein 2	SCARB2	478	54.2555	5.13525	166.549	14.23	5	5	5	0.813926	5	19.3781
O14773	TPP1_HUMAN	Tripeptidyl-peptidase 1	TPP1	563	61.2096	6.48096	204.491	14.21	5	5	6	0.799039	5	10.2335
Q9H553	ALG2_HUMAN	Alpha-1,3/1,6-mannosyltransferase ALG2	ALG2	416	47.0613	7.04932	223.587	13.94	5	5	8	0.748767	5	27.2977
O75886	STAM2_HUMAN	Signal transducing adapter molecule 2	STAM2	525	58.1277	5.07178	266.252	13.71	5	7	9	0.86799	5	16.4559
P09496	CLCA_HUMAN	Clathrin light chain A	CLTA	248	27.06	4.51318	162.105	13.31	5	5	7	0.861867	5	5.08708
Q9Y3I1	FBX7_HUMAN	F-box only protein 7	FBXO7	522	58.4659	6.55127	162.557	13.22	5	5	5	1.21126	5	21.3401
Q9BUI4	RPC3_HUMAN	DNA-directed RNA polymerase III subunit RPC3	POLR3C	534	60.5732	7.31299	150.821	13.11	5	5	5	1.17303	5	28.5086
Q8WVX9	FACR1_HUMAN	Fatty acyl-CoA reductase 1	FAR1	515	59.3188	9.17334	198.491	13.01	5	5	5	1.01345	5	8.21762
Q9BVA0	KTNB1_HUMAN	Katanin p80 WD40 repeat-containing subunit B1	KATNB1	655	72.288	7.56201	166.319	12.98	5	5	5	0.798184	5	23.8063
Q96E29	MTEF3_HUMAN	Transcription termination factor 3, mitochondrial	MTERF3	417	47.9412	8.52881	208.28	12.47	5	5	7	1.04891	5	36.9805
Q8WXA3	RUFY2_HUMAN	RUN and FYVE domain-containing protein 2	RUFY2	606	69.9662	5.8335	224.973	12.21	5	6	9	0.976747	5	27.8155
Q02252	MMSA_HUMAN	Methylmalonate-semialdehyde dehydrogenase [acylating], mitochondrial	ALDH6A1	535	57.8027	8.49951	173.072	11.78	5	5	5	0.791944	5	10.0309
P48723	HSP13_HUMAN	Heat shock 70 kDa protein 13	HSPA13	471	51.8951	5.75732	238.503	11.68	5	5	7	1.05653	5	35.1222
Q9UKB1	FBW1B_HUMAN	F-box/WD repeat-containing protein 11	FBXW11	542	62.0512	7.12256	236.908	11.62	5	5	8	1.07612	5	25.2761
Q9UBP0	SPAST_HUMAN	Spastin	SPAST	616	67.1552	9.64209	205.069	11.2	5	5	5	0.956276	5	21.922
Q9UIS9	MBD1_HUMAN	Methyl-CpG-binding domain protein 1	MBD1	605	66.5642	9.0415	235.702	11.07	5	5	6	1.01569	5	19.9996
Q15051	IQCB1_HUMAN	IQ calmodulin-binding motif-containing protein 1	IQCB1	598	68.8858	9.1001	264.321	11.04	5	5	7	1.29672	5	4.94619
O60476	MA1A2_HUMAN	Mannosyl-oligosaccharide 1,2-alpha-mannosidase IB	MAN1A2	641	72.9575	7.60596	214.701	10.92	5	5	7	1.02573	5	18.4265
Q03519	TAP2_HUMAN	Antigen peptide transporter 2	TAP2	686	75.6158	8.01611	262.232	10.79	5	5	8	1.11002	5	9.88354
Q13033	STRN3_HUMAN	Striatin-3	STRN3	797	87.1553	5.36377	344.206	10.66	5	7	11	1.05141	5	10.1907
Q6P2H3	CEP85_HUMAN	Centrosomal protein of 85 kDa	CEP85	762	85.5862	5.99854	192.867	10.63	5	5	6	1.0458	5	27.6688
Q92989	CLP1_HUMAN	Polyribonucleotide 5'-hydroxyl-kinase Clp1	CLP1	425	47.6153	6.62451	192.503	10.35	5	5	7	0.934795	5	8.24682
Q6IA69	NADE_HUMAN	Glutamine-dependent NAD(+) synthetase	NADSYN1	706	79.2336	6.44287	265.416	10.34	5	5	7	1.21668	5	18.2047
O75127	PTCD1_HUMAN	Pentatricopeptide repeat-containing protein 1, mitochondrial	PTCD1	700	78.8058	8.5874	199.129	10.14	5	5	5	1.02138	5	9.4023
Q8IZ21	PHAR4_HUMAN	Phosphatase and actin regulator 4	PHACTR4	702	78.1631	6.62451	129.332	9.54	5	5	5	1.03274	5	15.5995
O15066	KIF3B_HUMAN	Kinesin-like protein KIF3B	KIF3B	747	85.0728	7.69385	267.375	9.5	5	6	9	0.659758	5	19.3062
Q9NVR2	INT10_HUMAN	Integrator complex subunit 10	INTS10	710	82.1829	7.44482	168.667	9.3	5	5	6	0.907107	5	9.87104
O94829	IPO13_HUMAN	Importin-13	IPO13	963	108.126	5.30029	241.96	9.03	5	5	6	0.866156	5	14.5913
P48449	ERG7_HUMAN	Lanosterol synthase	LSS	732	83.2551	6.60986	196.573	8.88	5	5	7	1.01332	5	6.63213
Q9NV66	TYW1_HUMAN	S-adenosyl-L-methionine-dependent tRNA 4-demethylwyosine synthase TYW1	TYW1	732	83.6487	6.87354	128.985	8.88	5	5	6	0.906942	5	11.5101
Q8N5U6	RNF10_HUMAN	RING finger protein 10	RNF10	811	89.8707	6.91748	152.264	8.63	5	5	5	0.927582	5	25.3394
P54278	PMS2_HUMAN	Mismatch repair endonuclease PMS2	PMS2	862	95.7361	6.85889	362.16	8.58	5	5	9	0.848554	5	28.7969
Q6UVJ0	SAS6_HUMAN	Spindle assembly abnormal protein 6 homolog	SASS6	657	74.351	7.54736	161.377	8.37	5	5	6	0.806401	5	14.8351
Q9NVE7	PANK4_HUMAN	4'-phosphopantetheine phosphatase	PANK4	773	85.937	6.27783	182.141	8.28	5	5	5	0.834742	5	2.80195
P54760	EPHB4_HUMAN	Ephrin type-B receptor 4	EPHB4	987	108.201	6.90283	239.438	8	5	7	7	0.968394	5	18.6498
Q9C0I1	MTMRC_HUMAN	Myotubularin-related protein 12	MTMR12	747	86.0928	6.62451	189.449	7.76	5	5	6	0.909968	5	21.8159
Q9UNF1	MAGD2_HUMAN	Melanoma-associated antigen D2	MAGED2	606	64.9144	9.31982	287.356	7.59	5	5	8	0.799712	5	4.63823
Q8NEN9	PDZD8_HUMAN	PDZ domain-containing protein 8	PDZD8	1154	128.483	6.0874	288.691	7.54	5	5	7	1.21216	5	39.2335
P32926	DSG3_HUMAN	Desmoglein-3	DSG3	999	107.465	4.99561	162.324	7.41	5	5	5	0.994985	5	17.8557
A6NFQ2	TCAF2_HUMAN	TRPM8 channel-associated factor 2	TCAF2	919	100.841	7.1665	220.071	7.29	5	5	6	0.72843	5	13.3749
O75167	PHAR2_HUMAN	Phosphatase and actin regulator 2	PHACTR2	634	69.6577	8.1626	180.607	7.26	5	5	7	0.90849	5	43.2634
Q8TF01	PNISR_HUMAN	Arginine/serine-rich protein PNISR	PNISR	805	92.5211	10.0229	294.582	7.08	5	5	8	0.877005	5	36.0849
Q6IA86	ELP2_HUMAN	Elongator complex protein 2	ELP2	826	92.4409	5.96045	190.966	7.02	5	5	7	0.92007	5	3.83509
Q5JSH3	WDR44_HUMAN	WD repeat-containing protein 44	WDR44	913	101.304	5.45264	165.111	7.01	5	5	6	1.02412	5	19.2971
A8MW92	P20L1_HUMAN	PHD finger protein 20-like protein 1	PHF20L1	1017	114.938	6.82959	203.348	6.78	5	5	5	1.14636	5	5.71416
Q66K14	TBC9B_HUMAN	TBC1 domain family member 9B	TBC1D9B	1250	140.436	5.24951	187.028	6.4	5	5	6	0.888775	5	7.6857
Q14574	DSC3_HUMAN	Desmocollin-3	DSC3	896	99.9063	6.1001	232.552	6.36	5	5	9	0.737067	5	14.0483
P53814	SMTN_HUMAN	Smoothelin	SMTN	917	98.9982	9.0708	215.902	6.32	5	5	6	1.59271	5	22.3691
Q9Y4C1	KDM3A_HUMAN	Lysine-specific demethylase 3A	KDM3A	1321	147.248	8.07471	218.011	5.83	5	7	8	0.950822	5	7.4193
Q6DN90	IQEC1_HUMAN	IQ motif and SEC7 domain-containing protein 1	IQSEC1	963	108.247	6.93213	169.545	5.82	5	5	7	0.968993	5	4.86496
O15013	ARHGA_HUMAN	Rho guanine nucleotide exchange factor 10	ARHGEF10	1369	151.516	5.68115	296.051	5.55	5	5	7	1.17	5	44.4129
Q9Y4B4	ARIP4_HUMAN	Helicase ARIP4	RAD54L2	1467	162.667	6.0874	163.771	5.52	5	5	5	1.19768	5	8.32648
Q70E73	RAPH1_HUMAN	Ras-associated and pleckstrin homology domains-containing protein 1	RAPH1	1250	135.171	8.85107	204.249	5.36	5	5	5	1.00063	5	14.3338
O15056	SYNJ2_HUMAN	Synaptojanin-2	SYNJ2	1496	165.435	7.34229	139.525	5.15	5	5	5	0.729834	5	23.5863
Q14687	GSE1_HUMAN	Genetic suppressor element 1	GSE1	1217	136.081	7.73779	168.886	4.85	5	5	7	0.968854	5	6.92998
O15047	SET1A_HUMAN	Histone-lysine N-methyltransferase SETD1A	SETD1A	1707	185.92	5.13525	261.508	4.34	5	5	7	1.29436	5	6.77535
Q8IWV7	UBR1_HUMAN	E3 ubiquitin-protein ligase UBR1	UBR1	1749	200.08	6.01123	210.421	4.17	5	5	5	0.927933	5	2.47024
Q9Y4I1	MYO5A_HUMAN	Unconventional myosin-Va	MYO5A	1855	215.269	8.48486	195.779	3.99	5	5	7	0.845658	5	33.2457
Q9NQT8	KI13B_HUMAN	Kinesin-like protein KIF13B	KIF13B	1826	202.663	5.88428	213.887	3.5	5	6	7	0.922593	5	12.1194
Q96QE3	ATAD5_HUMAN	ATPase family AAA domain-containing protein 5	ATAD5	1844	207.441	9.18799	147.356	3.04	5	5	5	1.00157	5	8.76767
P01023	A2MG_HUMAN	Alpha-2-macroglobulin	A2M	1474	163.188	6.45557	149.248	2.99	5	5	7	1.17479	5	21.2271
Q96BY7	ATG2B_HUMAN	Autophagy-related protein 2 homolog B	ATG2B	2078	232.616	5.75732	183.211	2.98	5	5	7	0.947424	5	18.4578
Q8TDM6	DLG5_HUMAN	Disks large homolog 5	DLG5	1919	213.735	7.41553	224.454	2.45	5	5	7	0.851773	5	10.4924
P46939	UTRO_HUMAN	Utrophin	UTRN	3433	394.22	5.32568	207.318	2.3	5	5	6	0.87994	5	20.5713
P62070	RRAS2_HUMAN	Ras-related protein R-Ras2	RRAS2	204	23.3847	6.01123	410.317	44.12	6	6	10	0.865108	5	19.7095
O14653	GOSR2_HUMAN	Golgi SNAP receptor complex member 2	GOSR2	212	24.7598	8.06006	265.978	42.92	6	6	9	1.09341	5	25.2479
Q9Y508	RN114_HUMAN	E3 ubiquitin-protein ligase RNF114	RNF114	228	25.6773	7.25439	441.569	36.84	6	6	14	1.34187	5	11.3518
Q9ULC3	RAB23_HUMAN	Ras-related protein Rab-23	RAB23	237	26.6425	6.59521	269.533	35.44	6	6	10	1.01398	5	8.28484
Q99618	CDCA3_HUMAN	Cell division cycle-associated protein 3	CDCA3	268	28.9808	6.43018	266.723	33.58	6	6	9	1.38917	5	18.5391
Q13889	TF2H3_HUMAN	General transcription factor IIH subunit 3	GTF2H3	308	34.3556	7.02002	224.499	33.44	6	6	6	0.952734	5	19.4197
P54725	RD23A_HUMAN	UV excision repair protein RAD23 homolog A	RAD23A	363	39.5847	4.57666	315.755	32.23	6	8	14	1.04883	5	11.8962
P52294	IMA5_HUMAN	Importin subunit alpha-5	KPNA1	538	60.1836	5.0083	925.942	30.67	6	11	26	0.84122	5	45.6832
Q9UHQ9	NB5R1_HUMAN	NADH-cytochrome b5 reductase 1	CYB5R1	305	34.0732	9.37842	259.874	30.49	6	6	6	0.929452	5	10.3622
Q5VWZ2	LYPL1_HUMAN	Lysophospholipase-like protein 1	LYPLAL1	237	26.2994	7.84033	298.964	29.96	6	6	9	1.22551	5	26.5461
Q86WR7	PRSR2_HUMAN	Proline and serine-rich protein 2	PROSER2	435	45.774	7.1958	285.772	28.05	6	6	8	0.929979	5	13.4039
P54619	AAKG1_HUMAN	5'-AMP-activated protein kinase subunit gamma-1	PRKAG1	331	37.5558	6.91748	273.818	27.79	6	6	8	1.22883	5	7.33277
Q9H0W9	CK054_HUMAN	Ester hydrolase C11orf54	C11orf54	315	35.0946	6.69775	165.558	27.3	6	6	6	0.988878	5	15.4691
Q99717	SMAD5_HUMAN	Mothers against decapentaplegic homolog 5	SMAD5	465	52.2247	7.7085	288.507	27.1	6	8	8	1.10635	5	3.65174
Q9HCU5	PREB_HUMAN	Prolactin regulatory element-binding protein	PREB	417	45.4397	7.88428	205.486	25.66	6	6	7	0.843325	5	11.5527
Q9NX47	MARH5_HUMAN	E3 ubiquitin-protein ligase MARCH5	2020-03-05	278	31.2112	8.70459	176.428	25.54	6	6	7	1.04918	5	10.7149
Q6IQ22	RAB12_HUMAN	Ras-related protein Rab-12	RAB12	244	27.2311	8.41162	416.798	24.59	6	6	12	0.939479	5	2.64925
Q9NW68	BSDC1_HUMAN	BSD domain-containing protein 1	BSDC1	430	47.1339	4.48779	346.572	24.42	6	6	11	1.21393	5	16.488
O75190	DNJB6_HUMAN	DnaJ homolog subfamily B member 6	DNAJB6	326	36.0649	9.15869	375.998	24.23	6	7	12	1.20045	5	40.166
Q969Y2	GTPB3_HUMAN	tRNA modification GTPase GTPBP3, mitochondrial	GTPBP3	492	52.0262	6.48096	277.966	22.15	6	6	9	1.03027	5	10.5514
Q8NC42	RN149_HUMAN	E3 ubiquitin-protein ligase RNF149	RNF149	400	43.137	6.53662	325.51	20.5	6	6	9	1.30463	5	7.10514
Q9NRG9	AAAS_HUMAN	Aladin	AAAS	546	59.5363	7.50342	232.348	19.05	6	6	6	1.06741	5	4.60934
Q9NSK0	KLC4_HUMAN	Kinesin light chain 4	KLC4	619	68.5976	6.17627	456.442	17.77	6	10	14	0.840912	5	27.8544
Q16644	MAPK3_HUMAN	MAP kinase-activated protein kinase 3	MAPKAPK3	382	42.9595	7.28369	214.477	17.54	6	6	8	0.99481	5	34.3041
Q9NWB6	ARGL1_HUMAN	Arginine and glutamate-rich protein 1	ARGLU1	273	33.1968	10.3452	146.188	16.85	6	6	7	1.15651	5	26.8295
Q6PIU2	NCEH1_HUMAN	Neutral cholesterol ester hydrolase 1	NCEH1	408	45.7787	7.2251	232.801	16.42	6	6	9	0.710386	5	7.43284
O00255	MEN1_HUMAN	Menin	MEN1	615	67.9809	6.55127	417.296	16.26	6	6	13	1.08865	5	18.676
Q9NUP7	TRM13_HUMAN	tRNA:m(4)X modification enzyme TRM13 homolog	TRMT13	481	54.2128	8.08936	213.513	15.38	6	6	7	0.925342	5	30.4714
O43815	STRN_HUMAN	Striatin	STRN	780	86.0788	5.2749	263.037	15.26	6	7	8	1.014	5	12.9945
Q6NW34	NEPRO_HUMAN	Nucleolus and neural progenitor protein	NEPRO	567	64.5104	9.74463	191.185	14.11	6	6	8	1.01694	5	11.8901
Q9UJW0	DCTN4_HUMAN	Dynactin subunit 4	DCTN4	460	52.3036	7.34229	283.627	13.91	6	6	9	1.35348	5	24.8694
Q8N0X7	SPART_HUMAN	Spartin	SPART	666	72.7878	5.90967	232.346	13.51	6	6	7	1.28721	5	23.0202
Q6VN20	RBP10_HUMAN	Ran-binding protein 10	RANBP10	620	67.2143	6.771	176.028	12.9	6	6	7	0.977369	5	14.4597
Q8IUH4	ZDH13_HUMAN	Palmitoyltransferase ZDHHC13	ZDHHC13	622	70.8141	8.07471	184.914	11.09	6	6	6	0.885673	5	13.5675
P22681	CBL_HUMAN	E3 ubiquitin-protein ligase CBL	CBL	906	99.5693	6.53662	198.841	11.04	6	6	6	1.11537	5	8.17736
Q8IUC4	RHPN2_HUMAN	Rhophilin-2	RHPN2	686	76.9444	6.80029	313.689	10.79	6	6	11	0.926056	5	22.6176
Q96HY7	DHTK1_HUMAN	Probable 2-oxoglutarate dehydrogenase E1 component DHKTD1, mitochondrial	DHTKD1	919	103.011	6.93213	186.717	10.55	6	6	6	0.853855	5	20.5725
Q9NXC5	MIO_HUMAN	GATOR complex protein MIOS	MIOS	875	98.5209	6.72705	224.336	10.06	6	6	8	1.02738	5	20.8843
Q8TEY7	UBP33_HUMAN	Ubiquitin carboxyl-terminal hydrolase 33	USP33	942	106.659	6.02393	243.145	9.13	6	6	7	1.07842	5	31.6296
Q08174	PCDH1_HUMAN	Protocadherin-1	PCDH1	1060	114.673	5.03369	172.298	8.49	6	6	6	0.802918	5	13.58
Q14BN4	SLMAP_HUMAN	Sarcolemmal membrane-associated protein	SLMAP	828	95.1396	5.46533	226.317	8.21	6	6	9	1.04893	5	12.3873
Q8N1G0	ZN687_HUMAN	Zinc finger protein 687	ZNF687	1237	129.446	8.19189	294.392	7.36	6	6	8	1.0335	5	17.0277
Q68DQ2	CRBG3_HUMAN	Very large A-kinase anchor protein	CRYBG3	2970	330.427	5.19873	201.638	4.01	6	6	6	0.938808	5	5.98005
Q99715	COCA1_HUMAN	Collagen alpha-1(XII) chain	COL12A1	3063	332.941	5.52881	218.369	2.81	6	6	8	0.762425	5	4.60221
Q8WXH0	SYNE2_HUMAN	Nesprin-2	SYNE2	6885	795.944	5.36377	212.438	1.05	6	6	9	0.879934	5	15.1815
Q16762	THTR_HUMAN	Thiosulfate sulfurtransferase	TST	297	33.4078	7.25439	244.311	37.37	7	7	7	0.90889	5	7.5374
Q9HBH5	RDH14_HUMAN	Retinol dehydrogenase 14	RDH14	336	36.8414	8.79248	321.804	31.25	7	7	9	1.01857	5	23.0381
Q8IXQ4	GPAM1_HUMAN	GPALPP motifs-containing protein 1	GPALPP1	340	38.1187	5.41455	278.997	28.24	7	7	9	0.90143	5	2.50855
Q96JJ7	TMX3_HUMAN	Protein disulfide-isomerase TMX3	TMX3	454	51.8389	4.90674	210.538	22.69	7	7	8	0.818807	5	20.1692
O60826	CCD22_HUMAN	Coiled-coil domain-containing protein 22	CCDC22	627	70.7122	6.7417	270.276	16.27	7	7	8	0.879654	5	35.6821
Q53GS7	GLE1_HUMAN	Nucleoporin GLE1	GLE1	698	79.7856	7.43018	195.786	14.76	7	7	8	0.907829	5	12.4046
Q9UQR1	ZN148_HUMAN	Zinc finger protein 148	ZNF148	794	88.9206	6.48096	348.843	12.59	7	7	10	1.10866	5	5.66984
O94880	PHF14_HUMAN	PHD finger protein 14	PHF14	888	99.9905	5.32568	259.592	12.39	7	7	7	1.05898	5	23.6754
Q5T447	HECD3_HUMAN	E3 ubiquitin-protein ligase HECTD3	HECTD3	861	97.0515	5.64307	287.465	11.38	7	7	11	0.995105	5	5.80261
Q7Z2Z2	EFL1_HUMAN	Elongation factor-like GTPase 1	EFL1	1120	125.35	5.90967	247.81	7.14	7	7	9	1.23729	5	6.58376
P49593	PPM1F_HUMAN	Protein phosphatase 1F	PPM1F	454	49.8001	5.09717	480.332	36.78	8	8	12	1.04231	5	41.0608
Q99442	SEC62_HUMAN	Translocation protein SEC62	SEC62	399	45.8331	7.12256	301.755	23.06	8	8	11	1.09753	5	1.56811
Q8NC60	NOA1_HUMAN	Nitric oxide-associated protein 1	NOA1	698	78.4088	8.66064	344.342	21.92	8	8	9	0.860676	5	35.9485
Q14693	LPIN1_HUMAN	Phosphatidate phosphatase LPIN1	LPIN1	890	98.6024	6.58057	204.812	16.18	8	8	8	1.08411	5	21.8246
P22570	ADRO_HUMAN	NADPH:adrenodoxin oxidoreductase, mitochondrial	FDXR	491	53.803	8.44092	265.599	14.66	5	5	9	1.06268	5	15.8368
Q6P587	FAHD1_HUMAN	Acylpyruvase FAHD1, mitochondrial	FAHD1	224	24.8267	7.38623	229.022	34.38	6	6	9	0.905423	5	14.7401
Q96S59	RANB9_HUMAN	Ran-binding protein 9	RANBP9	729	77.798	6.78564	273.375	13.99	6	6	8	1.14309	5	17.4281
Q9NVH0	EXD2_HUMAN	Exonuclease 3'-5' domain-containing protein 2	EXD2	621	70.3083	8.32373	230.302	13.85	6	6	6	0.864556	5	7.23615
Q9BRD0	BUD13_HUMAN	BUD13 homolog	BUD13	619	70.4783	9.86182	255.883	14.54	7	7	8	0.930962	5	24.6231
Q96G23	CERS2_HUMAN	Ceramide synthase 2	CERS2	380	44.8473	8.98291	299.755	15.53	4	4	6	0.999918	6	30.4256
Q9UHW5	GPN3_HUMAN	GPN-loop GTPase 3	GPN3	284	32.7397	4.50049	494.98	27.82	5	5	10	1.13748	6	12.5195
P40306	PSB10_HUMAN	Proteasome subunit beta type-10	PSMB10	273	28.9181	7.81104	231.303	17.58	5	5	8	0.927891	6	8.07329
Q9UJX5	APC4_HUMAN	Anaphase-promoting complex subunit 4	ANAPC4	808	92.0577	5.52881	436.725	6.56	5	5	10	0.918898	6	26.032
Q9NV88	INT9_HUMAN	Integrator complex subunit 9	INTS9	658	73.7667	6.32861	222.294	12.61	6	6	8	1.04216	6	10.3034
Q9UGN5	PARP2_HUMAN	Poly [ADP-ribose] polymerase 2	PARP2	583	66.1636	8.88037	239.053	18.87	8	8	9	0.914351	6	9.70463
Q9UBI6	GBG12_HUMAN	Guanine nucleotide-binding protein G(I)/G(S)/G(O) subunit gamma-12	GNG12	72	8.00117	8.96826	230.185	59.72	4	4	7	1.29718	6	46.593
Q8NEZ2	VP37A_HUMAN	Vacuolar protein sorting-associated protein 37A	VPS37A	397	44.2865	5.56689	201.289	14.86	4	4	8	1.00814	6	70.0329
Q96A35	RM24_HUMAN	39S ribosomal protein L24, mitochondrial	MRPL24	216	24.899	9.29053	184.509	23.61	5	5	7	1.00595	6	13.8547
O14893	GEMI2_HUMAN	Gem-associated protein 2	GEMIN2	280	31.5651	5.57959	253.134	36.07	6	6	7	1.02734	6	36.0022
Q9H936	GHC1_HUMAN	Mitochondrial glutamate carrier 1	SLC25A22	323	34.4483	9.29053	323.612	27.86	6	6	9	0.674654	6	28.6838
Q9UI42	CBPA4_HUMAN	Carboxypeptidase A4	CPA4	421	47.3217	6.69775	400.286	34.2	7	7	10	0.557803	6	20.0067
O15446	RPA34_HUMAN	DNA-directed RNA polymerase I subunit RPA34	CD3EAP	510	54.9514	8.51416	457.593	20.2	6	6	11	0.814653	5	52.5084
O95989	NUDT3_HUMAN	Diphosphoinositol polyphosphate phosphohydrolase 1	NUDT3	172	19.4587	6.34131	203.215	44.77	5	6	7	1.18555	5	32.7341
P32321	DCTD_HUMAN	Deoxycytidylate deaminase	DCTD	178	20.0028	7.56201	282.928	41.01	5	5	8	1.41813	5	29.4904
Q4KMP7	TB10B_HUMAN	TBC1 domain family member 10B	TBC1D10B	808	87.1447	9.18799	224.579	7.55	5	5	8	1.01259	5	15.0242
Q9Y5Y2	NUBP2_HUMAN	Cytosolic Fe-S cluster assembly factor NUBP2	NUBP2	271	28.8068	5.8335	363.225	36.16	7	7	11	1.32821	5	16.3216
Q969N2	PIGT_HUMAN	GPI transamidase component PIG-T	PIGT	578	65.6579	8.38232	288.069	16.78	7	7	10	1.17965	5	11.4004
Q6PJG6	BRAT1_HUMAN	BRCA1-associated ATM activator 1	BRAT1	821	88.0629	5.2749	285.607	13.52	7	7	11	0.977592	5	15.4003
Q6NUQ1	RINT1_HUMAN	RAD50-interacting protein 1	RINT1	792	90.5736	5.45264	228.855	10.48	7	7	9	0.948763	5	0.894551
Q13885	TBB2A_HUMAN	Tubulin beta-2A chain	TUBB2A	445	49.875	4.89404	10616.9	63.6	2	27	342	1.29411	5	5.39517
O75352	MPU1_HUMAN	Mannose-P-dolichol utilization defect 1 protein	MPDU1	247	26.6205	8.93896	405.832	13.77	3	3	13	0.773402	5	33.616
Q4V339	CBWD6_HUMAN	COBW domain-containing protein 6	CBWD6	395	43.9366	4.86865	235.566	17.97	5	5	8	0.998464	5	28.8827
P46937	YAP1_HUMAN	Transcriptional coactivator YAP1	YAP1	504	54.4275	5.17334	484.644	14.88	5	5	11	0.974847	5	21.4066
Q15070	OXA1L_HUMAN	Mitochondrial inner membrane protein OXA1L	OXA1L	435	48.5165	9.45166	190.531	12.87	5	5	6	0.739419	5	17.2369
Q13107	UBP4_HUMAN	Ubiquitin carboxyl-terminal hydrolase 4	USP4	963	108.496	5.70654	439.524	11.84	7	8	11	0.977304	5	0.833803
Q92766	RREB1_HUMAN	Ras-responsive element-binding protein 1	RREB1	1687	181.306	6.97607	298.6	6.4	7	7	9	0.961234	5	7.30383
Q96FJ2	DYL2_HUMAN	Dynein light chain 2, cytoplasmic	DYNLL2	89	10.3431	7.37158	631.183	75.28	2	6	20	1.01671	6	28.6018
P10412	H14_HUMAN	Histone H1.4	H1-4	219	21.852	11.0337	2928.24	47.03	3	15	97	1.08428	6	64.7002
Q9NPA8	ENY2_HUMAN	Transcription and mRNA export factor ENY2	ENY2	101	11.5213	9.33447	264.058	31.68	3	3	9	0.916436	6	26.9368
P98179	RBM3_HUMAN	RNA-binding protein 3	RBM3	157	17.16	8.90967	218.197	49.04	4	4	6	0.943224	6	39.3108
Q14011	CIRBP_HUMAN	Cold-inducible RNA-binding protein	CIRBP	172	18.6367	9.51025	257.998	33.14	4	4	7	1.0634	6	18.4452
P07099	HYEP_HUMAN	Epoxide hydrolase 1	EPHX1	455	52.915	7.25439	252.457	17.58	4	4	6	0.96718	6	24.2259
Q96FZ2	HMCES_HUMAN	Abasic site processing protein HMCES	HMCES	354	40.5492	8.14795	225.46	14.12	4	4	6	0.925158	6	26.2079
Q96BH1	RNF25_HUMAN	E3 ubiquitin-protein ligase RNF25	RNF25	459	51.1867	6.53662	182.614	13.51	4	4	6	1.06223	6	22.4386
Q8N726	ARF_HUMAN	Tumor suppressor ARF	CDKN2A	132	13.8946	12.4106	397.458	56.06	5	5	10	1.10675	6	32.1603
Q15434	RBMS2_HUMAN	RNA-binding motif, single-stranded-interacting protein 2	RBMS2	407	43.9307	9.0708	573.08	22.36	5	6	19	0.774885	6	36.8026
Q9BYD2	RM09_HUMAN	39S ribosomal protein L9, mitochondrial	MRPL9	267	30.2244	10.0815	302.996	22.1	5	5	10	0.980707	6	47.7469
Q9BTD8	RBM42_HUMAN	RNA-binding protein 42	RBM42	480	50.382	9.62744	231.233	16.67	5	5	8	0.892326	6	27.0677
Q8IWS0	PHF6_HUMAN	PHD finger protein 6	PHF6	365	41.264	8.67529	308.069	15.62	5	5	10	1.04479	6	28.7207
Q9H2H9	S38A1_HUMAN	Sodium-coupled neutral amino acid transporter 1	SLC38A1	487	54.0122	7.02002	177.199	12.53	5	5	6	0.929208	6	36.0176
Q8IWA4	MFN1_HUMAN	Mitofusin-1	MFN1	741	84.1062	6.32861	227.556	9.18	5	6	7	1.09642	6	42.2628
P78318	IGBP1_HUMAN	Immunoglobulin-binding protein 1	IGBP1	339	39.1975	5.37646	321.62	25.66	6	6	9	1.01086	6	57.1572
Q96HY6	DDRGK_HUMAN	DDRGK domain-containing protein 1	DDRGK1	314	35.5895	5.12256	301.447	25.48	6	6	9	1.11091	6	17.1753
O15264	MK13_HUMAN	Mitogen-activated protein kinase 13	MAPK13	365	42.0627	8.38232	213.381	19.45	6	6	8	0.9572	6	29.3048
Q9UGJ1	GCP4_HUMAN	Gamma-tubulin complex component 4	TUBGCP4	667	76.0413	6.65381	253.615	16.49	6	6	7	1.08141	6	40.3805
P47985	UCRI_HUMAN	Cytochrome b-c1 complex subunit Rieske, mitochondrial	UQCRFS1	274	29.6494	8.32373	394.754	37.59	7	7	10	0.802695	6	39.7327
P20248	CCNA2_HUMAN	Cyclin-A2	CCNA2	432	48.5201	6.53662	399.515	30.09	7	7	13	1.16767	6	10.7738
Q49AR2	CE022_HUMAN	UPF0489 protein C5orf22	C5orf22	442	49.9355	4.77979	381.211	29.19	7	7	8	1.03712	6	19.4373
Q9Y2X9	ZN281_HUMAN	Zinc finger protein 281	ZNF281	895	96.8547	8.48486	261.31	11.62	7	7	8	1.11376	6	10.4405
Q9NZC9	SMAL1_HUMAN	SWI/SNF-related matrix-associated actin-dependent regulator of chromatin subfamily A-like protein 1	SMARCAL1	954	105.872	9.05615	299.551	10.8	7	7	9	0.798432	6	18.7222
Q13084	RM28_HUMAN	39S ribosomal protein L28, mitochondrial	MRPL28	256	30.1379	8.29443	362.437	49.22	8	8	12	0.923319	6	33.1253
Q13011	ECH1_HUMAN	Delta(3,5)-Delta(2,4)-dienoyl-CoA isomerase, mitochondrial	ECH1	328	35.7934	8.00146	590.432	33.23	8	8	15	1.06297	6	28.9004
Q04941	PLP2_HUMAN	Proteolipid protein 2	PLP2	152	16.6797	7.23975	193.417	18.42	2	2	6	0.72158	6	50.861
O00217	NDUS8_HUMAN	NADH dehydrogenase [ubiquinone] iron-sulfur protein 8, mitochondrial	NDUFS8	210	23.6896	6.34131	138.624	9.05	2	2	4	1.0678	6	29.1873
P82932	RT06_HUMAN	28S ribosomal protein S6, mitochondrial	MRPS6	125	14.2176	9.26123	335.148	39.2	3	3	9	1.22344	6	21.1447
A8MWD9	RUXGL_HUMAN	Putative small nuclear ribonucleoprotein G-like protein 15	SNRPGP15	76	8.53845	8.83643	272.798	34.21	3	3	10	0.947672	6	16.4351
Q5JTJ3	COA6_HUMAN	Cytochrome c oxidase assembly factor 6 homolog	COA6	125	14.1069	8.25049	385.223	32	3	3	7	1.16126	6	38.5688
P63165	SUMO1_HUMAN	Small ubiquitin-related modifier 1	SUMO1	101	11.5497	5.51611	302.573	27.72	3	3	11	1.06813	6	35.7609
Q12962	TAF10_HUMAN	Transcription initiation factor TFIID subunit 10	TAF10	218	21.6979	6.56592	411.581	27.52	3	3	7	0.909233	6	14.8402
P63272	SPT4H_HUMAN	Transcription elongation factor SPT4	SUPT4H1	117	13.1845	8.06006	236.011	27.35	3	3	7	1.05761	6	39.9638
Q9Y3Q3	TMED3_HUMAN	Transmembrane emp24 domain-containing protein 3	TMED3	217	24.7613	5.60498	334.309	18.89	3	3	10	0.889657	6	14.1865
Q9Y478	AAKB1_HUMAN	5'-AMP-activated protein kinase subunit beta-1	PRKAB1	270	30.3633	6.40479	248.898	18.52	3	3	6	1.17276	6	36.2499
Q9NRX5	SERC1_HUMAN	Serine incorporator 1	SERINC1	453	50.4612	5.84619	404.243	8.61	3	3	6	0.976266	6	17.3835
P51617	IRAK1_HUMAN	Interleukin-1 receptor-associated kinase 1	IRAK1	712	76.4886	6.62451	315.743	7.87	3	3	6	1.03497	6	10.2087
O95159	ZFPL1_HUMAN	Zinc finger protein-like 1	ZFPL1	310	34.0922	8.07471	205.681	6.13	3	3	6	1.05743	6	22.5558
Q9Y333	LSM2_HUMAN	U6 snRNA-associated Sm-like protein LSm2	LSM2	95	10.8276	6.52197	227.784	60	4	4	7	1.28424	6	17.5364
Q9NR31	SAR1A_HUMAN	GTP-binding protein SAR1a	SAR1A	198	22.3525	6.68311	862.553	52.53	4	7	25	0.964386	6	10.7293
Q9Y3D0	CIA2B_HUMAN	Cytosolic iron-sulfur assembly component 2B	CIAO2B	163	17.6521	5.18604	279.688	43.56	4	4	6	1.10525	6	25.0152
P62072	TIM10_HUMAN	Mitochondrial import inner membrane translocase subunit Tim10	TIMM10	90	10.3259	6.29053	333.722	37.78	4	4	6	1.02522	6	20.0461
P60891	PRPS1_HUMAN	Ribose-phosphate pyrophosphokinase 1	PRPS1	318	34.8119	6.97607	915.85	37.74	4	8	27	1.17818	6	28.447
P14649	MYL6B_HUMAN	Myosin light chain 6B	MYL6B	208	22.7497	5.73193	583.044	34.62	4	6	17	1.03468	6	33.125
Q9BUR5	MIC26_HUMAN	MICOS complex subunit MIC26	APOO	198	22.2705	9.12939	515.371	34.34	4	4	12	1.13408	6	13.1141
O75884	RBBP9_HUMAN	Serine hydrolase RBBP9	RBBP9	186	20.9865	6.20166	207.688	31.18	4	4	6	0.964012	6	41.2829
P01034	CYTC_HUMAN	Cystatin-C	CST3	146	15.7891	8.74854	276.639	30.82	4	4	6	0.831995	6	19.4326
O75496	GEMI_HUMAN	Geminin	GMNN	209	23.5507	4.95752	171.247	29.67	4	4	6	1.24958	6	18.3817
O75586	MED6_HUMAN	Mediator of RNA polymerase II transcription subunit 6	MED6	246	28.4068	8.6167	243.832	28.86	4	4	6	1.03771	6	14.1155
Q8WXD5	GEMI6_HUMAN	Gem-associated protein 6	GEMIN6	167	18.8123	5.12256	189.79	28.74	4	4	6	0.931671	6	36.3154
Q86SX6	GLRX5_HUMAN	Glutaredoxin-related protein 5, mitochondrial	GLRX5	157	16.6175	6.78564	405.685	28.66	4	4	10	0.855917	6	9.18821
Q13362	2A5G_HUMAN	Serine/threonine-protein phosphatase 2A 56 kDa regulatory subunit gamma isoform	PPP2R5C	524	61.0216	6.87354	713.695	27.67	4	11	22	0.935267	6	12.7446
P51970	NDUA8_HUMAN	NADH dehydrogenase [ubiquinone] 1 alpha subcomplex subunit 8	NDUFA8	172	20.0921	7.6499	206.052	27.33	4	4	7	0.747033	6	27.2562
Q969H8	MYDGF_HUMAN	Myeloid-derived growth factor	MYDGF	173	18.7833	6.68311	244.522	27.17	4	4	8	1.12548	6	33.9295
Q9UNZ5	L10K_HUMAN	Leydig cell tumor 10 kDa protein homolog	C19orf53	99	10.5701	11.5464	235.855	26.26	4	4	10	0.995989	6	40.0906
Q8IXM3	RM41_HUMAN	39S ribosomal protein L41, mitochondrial	MRPL41	137	15.373	9.56885	190.258	22.63	4	4	7	0.738657	6	22.4385
O43709	BUD23_HUMAN	Probable 18S rRNA (guanine-N(7))-methyltransferase	BUD23	281	31.8601	8.73389	140.341	19.93	4	4	6	0.698802	6	34.6764
Q8NAV1	PR38A_HUMAN	Pre-mRNA-splicing factor 38A	PRPF38A	312	37.4534	9.96436	211.294	19.87	4	4	6	0.97601	6	17.0165
Q4G0F5	VP26B_HUMAN	Vacuolar protein sorting-associated protein 26B	VPS26B	336	39.1302	7.35693	453.837	17.86	4	6	12	0.837324	6	17.7034
Q96MW1	CCD43_HUMAN	Coiled-coil domain-containing protein 43	CCDC43	224	25.233	4.91943	236.02	16.96	4	4	6	1.19994	6	30.2609
Q9HB07	MYG1_HUMAN	UPF0160 protein MYG1, mitochondrial	C12orf10	376	42.4224	6.66846	273.46	16.76	4	4	7	1.00793	6	48.6524
Q9BV57	MTND_HUMAN	1,2-dihydroxy-3-keto-5-methylthiopentene dioxygenase	ADI1	179	21.4846	5.68115	139.565	16.2	4	4	7	0.717475	6	25.9313
Q99871	HAUS7_HUMAN	HAUS augmin-like complex subunit 7	HAUS7	368	40.7518	4.83057	316.131	14.67	4	4	7	1.02105	6	49.8921
P17275	JUNB_HUMAN	Transcription factor jun-B	JUNB	347	35.8572	9.21729	250.665	13.26	4	4	9	1.00959	6	17.8919
Q9BSL1	UBAC1_HUMAN	Ubiquitin-associated domain-containing protein 1	UBAC1	405	45.31	4.91943	261.154	12.59	4	4	8	0.994056	6	33.581
Q15554	TERF2_HUMAN	Telomeric repeat-binding factor 2	TERF2	542	59.5566	9.34912	311.6	11.62	4	4	8	1.00643	6	29.2254
O43293	DAPK3_HUMAN	Death-associated protein kinase 3	DAPK3	454	52.5034	6.88818	279.857	11.45	4	4	8	1.08038	6	12.1977
Q8N584	TT39C_HUMAN	Tetratricopeptide repeat protein 39C	TTC39C	583	65.8275	6.99072	173.497	9.95	4	4	5	1.0595	6	23.8699
Q8WWI5	CTL1_HUMAN	Choline transporter-like protein 1	SLC44A1	657	73.2533	8.60205	293.187	8.68	4	4	7	0.864054	6	20.5235
P35610	SOAT1_HUMAN	Sterol O-acyltransferase 1	SOAT1	550	64.6923	8.93896	183.336	8.36	4	4	6	1.16884	6	14.5593
O15234	CASC3_HUMAN	Protein CASC3	CASC3	703	76.2315	6.48096	244.739	6.69	4	4	9	0.876919	6	22.2816
O00308	WWP2_HUMAN	NEDD4-like E3 ubiquitin-protein ligase WWP2	WWP2	870	98.8501	7.12256	261.258	6.55	4	5	9	1.01025	6	22.1283
Q9UMD9	COHA1_HUMAN	Collagen alpha-1(XVII) chain	COL17A1	1497	150.326	8.79248	317.056	3.94	4	4	9	0.811632	6	27.9609
Q8IWI9	MGAP_HUMAN	MAX gene-associated protein	MGA	3065	335.951	6.90283	234.428	1.89	4	4	6	1.07587	6	9.26173
Q16864	VATF_HUMAN	V-type proton ATPase subunit F	ATP6V1F	119	13.362	5.51611	273.091	68.07	5	5	6	1.02752	6	21.34
Q9Y5L4	TIM13_HUMAN	Mitochondrial import inner membrane translocase subunit Tim13	TIMM13	95	10.493	8.17725	235.474	67.37	5	5	6	0.917248	6	15.269
P49006	MRP_HUMAN	MARCKS-related protein	MARCKSL1	195	19.5172	4.66553	594.774	55.38	5	5	15	0.805656	6	42.8835
Q8IZQ5	SELH_HUMAN	Selenoprotein H	SELENOH	122	13.4461	9.74463	288.604	54.1	5	5	10	1.12005	6	12.9158
P07311	ACYP1_HUMAN	Acylphosphatase-1	ACYP1	99	11.2539	9.30518	212.219	52.53	5	5	8	1.08525	6	6.48078
Q6P582	MZT2A_HUMAN	Mitotic-spindle organizing protein 2A	MZT2A	158	16.2105	9.64209	388.095	50	5	5	10	0.997032	6	47.4396
Q9BRT2	UQCC2_HUMAN	Ubiquinol-cytochrome-c reductase complex assembly factor 2	UQCC2	126	14.8654	7.37158	383.369	46.03	5	5	10	0.877607	6	30.0019
Q9Y324	FCF1_HUMAN	rRNA-processing protein FCF1 homolog	FCF1	198	23.3542	9.70068	216.188	42.93	5	5	6	0.884505	6	12.3048
O75348	VATG1_HUMAN	V-type proton ATPase subunit G 1	ATP6V1G1	118	13.7491	8.79248	376.28	41.53	5	5	11	1.13659	6	49.1577
P82664	RT10_HUMAN	28S ribosomal protein S10, mitochondrial	MRPS10	201	22.985	8.00146	230.707	33.83	5	5	6	0.950369	6	25.4299
Q9NVQ4	FAIM1_HUMAN	Fas apoptotic inhibitory molecule 1	FAIM	179	20.2022	5.8335	233.081	33.52	5	5	8	1.25257	6	14.1894
Q8TCD5	NT5C_HUMAN	5'(3')-deoxyribonucleotidase, cytosolic type	NT5C	201	23.3681	6.63916	314.366	31.84	5	5	9	1.12458	6	10.7686
Q8WWM9	CYGB_HUMAN	Cytoglobin	CYGB	190	21.391	6.80029	271.543	31.58	5	5	9	0.570642	6	21.4358
O95926	SYF2_HUMAN	Pre-mRNA-splicing factor SYF2	SYF2	243	28.7048	8.39697	270.004	28.81	5	5	7	1.04117	6	16.5237
Q9UEU0	VTI1B_HUMAN	Vesicle transport through interaction with t-SNAREs homolog 1B	VTI1B	232	26.6719	9.0415	322.864	28.02	5	5	10	0.860288	6	39.2643
Q8WWA1	TMM40_HUMAN	Transmembrane protein 40	TMEM40	233	25.4793	5.59229	704.21	27.04	5	5	17	1.25868	6	24.2868
Q15165	PON2_HUMAN	Serum paraoxonase/arylesterase 2	PON2	354	39.3563	5.60498	166.672	25.14	5	5	7	0.954102	6	33.0063
Q12846	STX4_HUMAN	Syntaxin-4	STX4	297	34.1589	6.27783	216.496	24.92	5	5	6	0.721176	6	21.2416
Q06587	RING1_HUMAN	E3 ubiquitin-protein ligase RING1	RING1	406	42.4028	5.61768	498.325	24.38	5	7	13	0.811057	6	15.2004
Q8N567	ZCHC9_HUMAN	Zinc finger CCHC domain-containing protein 9	ZCCHC9	271	30.4572	9.17334	213.155	24.35	5	5	6	1.12632	6	18.4218
P29084	T2EB_HUMAN	Transcription initiation factor IIE subunit beta	GTF2E2	291	33.0234	9.65674	200.47	23.71	5	5	7	1.20347	6	15.7644
O43865	SAHH2_HUMAN	S-adenosylhomocysteine hydrolase-like protein 1	AHCYL1	530	58.9134	6.88818	602.055	23.58	5	11	22	0.886883	6	5.3536
Q6NUK4	REEP3_HUMAN	Receptor expression-enhancing protein 3	REEP3	255	29.2452	9.56885	272.896	21.96	5	5	9	0.984908	6	13.3875
Q06136	KDSR_HUMAN	3-ketodihydrosphingosine reductase	KDSR	332	36.1636	7.12256	253.292	20.78	5	5	7	0.803295	6	22.8156
Q9H3F6	BACD3_HUMAN	BTB/POZ domain-containing adapter for CUL3-mediated RhoA degradation protein 3	KCTD10	313	35.4098	6.34131	277.179	20.45	5	5	9	1.01924	6	21.8321
Q96BK5	PINX1_HUMAN	PIN2/TERF1-interacting telomerase inhibitor 1	PINX1	328	37.012	9.59814	238.498	19.82	5	5	9	1.05785	6	36.0681
Q147X3	NAA30_HUMAN	N-alpha-acetyltransferase 30	NAA30	362	39.2946	5.51611	304.985	18.78	5	5	8	1.04698	6	3.93756
Q9UL40	ZN346_HUMAN	Zinc finger protein 346	ZNF346	294	32.9115	9.08545	278.128	18.71	5	5	9	0.947368	6	2.05528
Q9UMY1	NOL7_HUMAN	Nucleolar protein 7	NOL7	257	29.4085	9.67139	288.696	18.68	5	5	11	1.08119	6	12.7548
O15382	BCAT2_HUMAN	Branched-chain-amino-acid aminotransferase, mitochondrial	BCAT2	392	44.2591	8.646	190.714	18.62	5	5	6	1.20974	6	19.1724
Q96F24	NRBF2_HUMAN	Nuclear receptor-binding factor 2	NRBF2	287	32.3576	5.87158	309.314	18.12	5	5	10	1.02368	6	22.425
Q9NVF7	FBX28_HUMAN	F-box only protein 28	FBXO28	368	41.1234	9.5542	363.058	17.93	5	5	7	0.941436	6	18.501
Q9P0J7	KCMF1_HUMAN	E3 ubiquitin-protein ligase KCMF1	KCMF1	381	41.9189	5.65576	255.214	17.85	5	5	10	0.949052	6	23.4703
Q9Y639	NPTN_HUMAN	Neuroplastin	NPTN	398	44.3595	7.98682	231.416	17.84	5	5	8	0.947219	6	25.5354
Q16270	IBP7_HUMAN	Insulin-like growth factor-binding protein 7	IGFBP7	282	29.1114	7.89893	290.715	17.73	5	5	11	0.85426	6	8.30145
Q13309	SKP2_HUMAN	S-phase kinase-associated protein 2	SKP2	424	47.7306	7.10791	189.506	17.69	5	5	7	1.37308	6	11.3513
Q9NRM2	ZN277_HUMAN	Zinc finger protein 277	ZNF277	450	52.754	5.33838	196.699	17.33	5	6	9	0.984462	6	8.72208
Q9BUL5	PHF23_HUMAN	PHD finger protein 23	PHF23	403	43.7908	5.78271	308.406	17.12	5	5	10	0.942845	6	36.9464
Q9H8Y8	GORS2_HUMAN	Golgi reassembly-stacking protein 2	GORASP2	452	47.116	4.81787	311.199	17.04	5	5	8	0.828404	6	34.5085
Q9NYB9	ABI2_HUMAN	Abl interactor 2	ABI2	513	55.6287	6.16357	264.542	16.96	5	6	7	0.886491	6	11.3567
Q9UN81	LORF1_HUMAN	LINE-1 retrotransposable element ORF1 protein	L1RE1	338	40.0307	9.51025	356.172	16.86	5	5	11	0.680227	6	16.3266
O75909	CCNK_HUMAN	Cyclin-K	CCNK	580	64.1987	8.41162	348.049	16.55	5	5	11	0.947745	6	40.3309
O60870	KIN17_HUMAN	DNA/RNA-binding protein KIN17	KIN	393	45.3454	8.95361	205.244	16.54	5	5	6	1.02472	6	9.77092
Q8N9N2	ASCC1_HUMAN	Activating signal cointegrator 1 complex subunit 1	ASCC1	400	45.4806	5.5415	215.679	16.5	5	5	6	0.957741	6	9.94006
Q96FK6	WDR89_HUMAN	WD repeat-containing protein 89	WDR89	387	43.1872	6.12549	288.237	16.28	5	5	9	0.871279	6	9.1676
Q9Y5X2	SNX8_HUMAN	Sorting nexin-8	SNX8	465	52.5361	7.38623	253.175	15.7	5	5	6	0.908271	6	25.0905
Q00536	CDK16_HUMAN	Cyclin-dependent kinase 16	CDK16	496	55.681	7.62061	239.977	15.32	5	7	8	0.789955	6	16.987
O43493	TGON2_HUMAN	Trans-Golgi network integral membrane protein 2	TGOLN2	437	45.8525	5.63037	261.267	15.1	5	5	8	0.473577	6	46.067
Q8WUP2	FBLI1_HUMAN	Filamin-binding LIM protein 1	FBLIM1	373	40.6427	6.02393	240.596	15.01	5	5	9	1.03231	6	23.9547
Q8IYS2	K2013_HUMAN	Uncharacterized protein KIAA2013	KIAA2013	634	69.1135	8.19189	346.729	14.67	5	5	11	0.828371	6	20.2329
Q9H8M2	BRD9_HUMAN	Bromodomain-containing protein 9	BRD9	597	66.9584	6.18896	196.663	13.57	5	5	8	0.938813	6	22.1143
Q9UK39	NOCT_HUMAN	Nocturnin	NOCT	431	48.1652	7.2251	196.999	13.23	5	5	8	1.08943	6	27.5121
Q8TAA9	VANG1_HUMAN	Vang-like protein 1	VANGL1	524	59.9372	8.80713	375.447	13.17	5	5	10	0.95401	6	25.9037
Q7Z6J9	SEN54_HUMAN	tRNA-splicing endonuclease subunit Sen54	TSEN54	526	58.7828	7.91357	205.02	12.93	5	5	6	1.03878	6	5.04154
Q9UBS0	KS6B2_HUMAN	Ribosomal protein S6 kinase beta-2	RPS6KB2	482	53.4215	7.34229	220.072	12.86	5	5	8	0.801895	6	8.07311
Q6IQ49	SDE2_HUMAN	Replication stress response regulator SDE2	SDE2	451	49.7107	6.04932	238.146	12.64	5	5	8	1.33149	6	11.0448
Q92995	UBP13_HUMAN	Ubiquitin carboxyl-terminal hydrolase 13	USP13	863	97.2651	5.52881	259.267	11.82	5	5	7	1.15246	6	40.2334
Q86X55	CARM1_HUMAN	Histone-arginine methyltransferase CARM1	CARM1	608	65.8114	6.72705	217.675	11.68	5	5	6	1.22298	6	17.4186
P30038	AL4A1_HUMAN	Delta-1-pyrroline-5-carboxylate dehydrogenase, mitochondrial	ALDH4A1	563	61.6806	8.07471	207.771	10.83	5	5	6	0.693069	6	11.2604
O14545	TRAD1_HUMAN	TRAF-type zinc finger domain-containing protein 1	TRAFD1	582	64.8001	5.2876	382.591	10.48	5	5	11	0.787197	6	18.629
Q9Y217	MTMR6_HUMAN	Myotubularin-related protein 6	MTMR6	621	71.9222	7.66455	170.278	10.47	5	5	6	0.919766	6	8.18882
Q13485	SMAD4_HUMAN	Mothers against decapentaplegic homolog 4	SMAD4	552	60.4009	6.99072	245.472	10.14	5	5	9	1.04798	6	8.58505
Q9NUW8	TYDP1_HUMAN	Tyrosyl-DNA phosphodiesterase 1	TDP1	608	68.3772	7.6499	239.599	9.87	5	5	7	1.01991	6	69.0681
Q5VWQ0	RSBN1_HUMAN	Lysine-specific demethylase 9	RSBN1	802	90.0155	8.60205	270.43	9.6	5	6	10	1.0253	6	21.8931
Q9C0B5	ZDHC5_HUMAN	Palmitoyltransferase ZDHHC5	ZDHHC5	715	77.4961	9.01221	235.95	8.67	5	5	8	0.829659	6	39.2298
P51530	DNA2_HUMAN	DNA replication ATP-dependent helicase/nuclease DNA2	DNA2	1060	120.337	7.73779	284.682	8.49	5	6	11	0.896173	6	24.9634
Q96KM6	Z512B_HUMAN	Zinc finger protein 512B	ZNF512B	892	97.2024	9.83252	240.765	8.41	5	5	7	1.01092	6	8.04769
P17010	ZFX_HUMAN	Zinc finger X-chromosomal protein	ZFX	805	90.4637	6.13818	217.689	8.32	5	5	8	0.950039	6	13.8723
Q9P0U4	CXXC1_HUMAN	CXXC-type zinc finger protein 1	CXXC1	656	75.6632	8.23584	263.397	7.77	5	5	10	1.06221	6	18.8439
Q9BVG8	KIFC3_HUMAN	Kinesin-like protein KIFC3	KIFC3	833	92.7177	7.69385	194.319	7.56	5	5	7	0.887737	6	18.2112
Q9NRK6	ABCBA_HUMAN	ATP-binding cassette sub-family B member 10, mitochondrial	ABCB10	738	79.0979	9.84717	236.731	6.5	5	5	9	0.914947	6	6.04404
P33527	MRP1_HUMAN	Multidrug resistance-associated protein 1	ABCC1	1531	171.481	7.10791	232.383	5.09	5	5	6	1.0664	6	21.9152
P12259	FA5_HUMAN	Coagulation factor V	F5	2224	251.546	6.04932	179.243	2.74	5	5	8	1.53904	6	38.8552
O95777	LSM8_HUMAN	U6 snRNA-associated Sm-like protein LSm8	LSM8	96	10.3963	4.4751	433.199	91.67	6	6	11	1.17561	6	30.866
Q9NYJ1	COA4_HUMAN	Cytochrome c oxidase assembly factor 4 homolog, mitochondrial	COA4	87	10.1277	6.03662	331.674	78.16	6	6	11	1.14329	6	18.2583
Q9BSY4	CHCH5_HUMAN	Coiled-coil-helix-coiled-coil-helix domain-containing protein 5	CHCHD5	110	12.3869	6.72705	396.911	74.55	6	6	12	1.00738	6	17.6748
Q9BPX5	ARP5L_HUMAN	Actin-related protein 2/3 complex subunit 5-like protein	ARPC5L	153	16.9308	6.59521	340.086	62.75	6	6	12	1.06629	6	22.5119
Q9Y2R5	RT17_HUMAN	28S ribosomal protein S17, mitochondrial	MRPS17	130	14.4929	9.84717	361.567	60.77	6	6	11	0.920367	6	26.2871
Q99547	MPH6_HUMAN	M-phase phosphoprotein 6	MPHOSPH6	160	19.0116	5.19873	300.753	57.5	6	6	9	1.05398	6	26.2116
Q9H2H8	PPIL3_HUMAN	Peptidyl-prolyl cis-trans isomerase-like 3	PPIL3	161	18.1429	6.78564	193.942	55.9	6	6	7	0.861258	6	29.7591
Q9Y291	RT33_HUMAN	28S ribosomal protein S33, mitochondrial	MRPS33	106	12.6207	10.1108	287.105	52.83	6	6	9	0.899989	6	18.112
Q8TDP1	RNH2C_HUMAN	Ribonuclease H2 subunit C	RNASEH2C	164	17.829	5.03369	387.022	51.22	6	6	10	1.29073	6	13.847
Q8NBT2	SPC24_HUMAN	Kinetochore protein Spc24	SPC24	197	22.4644	4.70361	200.411	45.69	6	6	6	1.14151	6	63.2219
P07203	GPX1_HUMAN	Glutathione peroxidase 1	GPX1	203	22.0751	6.55127	370.718	43.84	6	6	11	1.3369	6	31.4856
Q96AJ9	VTI1A_HUMAN	Vesicle transport through interaction with t-SNAREs homolog 1A	VTI1A	217	25.2021	6.40479	442.851	38.71	6	6	11	1.05965	6	19.729
Q15102	PA1B3_HUMAN	Platelet-activating factor acetylhydrolase IB subunit gamma	PAFAH1B3	231	25.7182	6.84424	407.261	38.1	6	6	12	0.889364	6	17.3252
P49914	MTHFS_HUMAN	5-formyltetrahydrofolate cyclo-ligase	MTHFS	203	23.2409	7.88428	200.963	37.93	6	6	7	0.947394	6	8.44907
Q8IUR0	TPPC5_HUMAN	Trafficking protein particle complex subunit 5	TRAPPC5	188	20.7702	9.65674	414.103	37.77	6	6	14	1.39611	6	23.6366
P13051	UNG_HUMAN	Uracil-DNA glycosylase	UNG	313	34.6238	9.31982	270.452	37.06	6	6	7	1.09444	6	22.6508
Q9H8W4	PKHF2_HUMAN	Pleckstrin homology domain-containing family F member 2	PLEKHF2	249	27.7798	8.20654	245.179	36.14	6	7	9	0.986883	6	25.5302
Q96CF2	CHM4C_HUMAN	Charged multivesicular body protein 4c	CHMP4C	233	26.3944	6.07471	324.484	36.05	6	7	12	1.32995	6	29.1632
Q9BSF4	TIM29_HUMAN	Mitochondrial import inner membrane translocase subunit Tim29	TIMM29	260	29.2151	8.08936	348.566	33.46	6	6	10	0.921159	6	6.671
Q9NVJ2	ARL8B_HUMAN	ADP-ribosylation factor-like protein 8B	ARL8B	186	21.5251	8.42627	212.514	32.26	6	6	6	1.06442	6	9.05085
Q9BZG1	RAB34_HUMAN	Ras-related protein Rab-34	RAB34	259	29.0259	7.88428	284.626	31.27	6	6	9	0.917601	6	31.6043
P09486	SPRC_HUMAN	SPARC	SPARC	303	34.6097	4.84326	211.949	31.02	6	6	6	0.762695	6	19.0452
O60675	MAFK_HUMAN	Transcription factor MafK	MAFK	156	17.5124	10.0962	208.275	30.77	6	6	7	0.808376	6	20.1143
O95249	GOSR1_HUMAN	Golgi SNAP receptor complex member 1	GOSR1	250	28.5946	9.42236	277.846	30.4	6	6	8	1.03275	6	41.1394
Q9H7E9	CH033_HUMAN	UPF0488 protein C8orf33	C8orf33	229	24.9769	9.94971	381.672	30.13	6	6	11	1.15652	6	10.3823
Q96GX9	MTNB_HUMAN	Methylthioribulose-1-phosphate dehydratase	APIP	242	27.1072	7.12256	281.765	29.34	6	6	7	0.990891	6	4.9347
Q9NQ48	LZTL1_HUMAN	Leucine zipper transcription factor-like protein 1	LZTFL1	299	34.5711	5.36377	357.476	26.09	6	6	10	1.10404	6	9.30445
P07947	YES_HUMAN	Tyrosine-protein kinase Yes	YES1	543	60.7625	6.7417	390.87	25.05	6	11	15	0.935352	6	14.4847
Q14344	GNA13_HUMAN	Guanine nucleotide-binding protein subunit alpha-13	GNA13	377	44.0217	8.00146	422.214	24.93	6	8	15	0.822148	6	25.9223
Q5T280	CI114_HUMAN	Putative methyltransferase C9orf114	SPOUT1	376	41.9824	7.43018	307.374	24.73	6	6	10	1.06439	6	7.98655
Q6P2I3	FAH2B_HUMAN	Fumarylacetoacetate hydrolase domain-containing protein 2B	FAHD2B	314	34.5911	7.75244	267.987	24.2	6	6	9	0.797223	6	14.6663
Q96C23	GALM_HUMAN	Aldose 1-epimerase	GALM	342	37.7421	6.65381	261.509	23.68	6	6	8	1.0111	6	4.79062
Q96QE5	TEFM_HUMAN	Transcription elongation factor, mitochondrial	TEFM	360	41.6497	9.31982	242.977	22.22	6	6	8	1.02825	6	10.2543
Q9P016	THYN1_HUMAN	Thymocyte nuclear protein 1	THYN1	225	25.681	9.24658	179.602	22.22	6	6	7	1.12213	6	19.1629
P50613	CDK7_HUMAN	Cyclin-dependent kinase 7	CDK7	346	39.0135	8.47021	371.443	21.97	6	6	11	0.99955	6	8.821
Q8TCE6	DEN10_HUMAN	DENN domain-containing protein 10	DENND10	357	40.4869	6.60986	211.37	21.57	6	6	6	0.820562	6	30.9186
[truncated: 3,446 more rows]
